# Supplementary material for: 1,1′-(Ethane-1,2-di­yl)dipyridinium bis­(iodate)
Source: Acta Crystallogr Sect E Struct Rep Online. 2011 Jun 11;67(Pt 7):o1614–5. doi: 10.1107/S1600536811020927 (PMC3151914; doi:10.1107/S1600536811020927)
Supplement: Supplementary file 1 [file e-67-o1614-sup1.cif]

##############################################################################
#                                                                            #
# This CIF contains the data in a paper accepted for publication in          #
# Acta Crystallographica Section E. It conforms to the requirements of       #
# Notes for Authors for Acta Crystallographica Section E, and has been       #
# peer reviewed under the auspices of the IUCr Commission on Journals.       #
#                                                                            #
# Full details of the Crystallographic Information File format               #
# are given in the paper "The Crystallographic Information File (CIF):       #
# a New Standard Archive File for Crystallography" by S. R. Hall, F. H.      #
# Allen and I. D. Brown [Acta Cryst. (1991), A47, 655-685].                  #
#                                                                            #
# The current version of the core CIF dictionary is obtainable from          #
# ftp://ftp.iucr.org/pub/cif_core.dic.                                       #
#                                                                            #
# Software is freely available for graphical display of the structure(s)     #
# in this CIF. For information consult the CIF software page                 #
# http://www.iucr.org/resources/cif/software.                                #
#                                                                            #
# This file may be used for bona fide research purposes within the           #
# scientific community so long as proper attribution is given to the journal # 
# article from which it was obtained.                                        #
#                                                                            #
##############################################################################
data_I
_audit_creation_method     SHELXL97
_chemical_name_systematic
;
1,1'-(Ethane-1,2-diyl)dipyridinium bis(iodate)
;
_chemical_name_common     ?
_chemical_formula_moiety     'C12 H14 N2 2+, 2(I O3 -)'
_chemical_formula_sum     'C12 H14 I2 N2 O6'
_chemical_formula_iupac     'C12 H14 N2 2+ , 2I O3 -'
_chemical_formula_weight     536.05
_chemical_melting_point     435
_symmetry_cell_setting     monoclinic
_symmetry_space_group_name_H-M     'P 21/n'
_symmetry_space_group_name_Hall     '-P 2yn'
loop_
    _symmetry_equiv_pos_as_xyz
    'x, y, z'
    '-x+1/2, y+1/2, -z+1/2'
    '-x, -y, -z'
    'x-1/2, -y-1/2, z-1/2'
_cell_length_a     7.9357(4)
_cell_length_b     10.2310(4)
_cell_length_c     18.6041(9)
_cell_angle_alpha     90.00
_cell_angle_beta     91.017(4)
_cell_angle_gamma     90.00
_cell_volume     1510.23(12)
_cell_formula_units_Z     4
_cell_measurement_reflns_used     4032
_cell_measurement_theta_min     2.19
_cell_measurement_theta_max     29.17
_cell_measurement_temperature     298(2)
_exptl_crystal_description     prism
_exptl_crystal_colour     yellow
_exptl_crystal_size_max     0.34
_exptl_crystal_size_mid     0.24
_exptl_crystal_size_min     0.23
_exptl_crystal_density_diffrn     2.358
_exptl_crystal_density_meas     ?
_exptl_crystal_density_method     'not measured'
_exptl_crystal_F_000     1016
_exptl_absorpt_coefficient_mu     4.196
_exptl_absorpt_correction_type     numerical
_exptl_absorpt_process_details
;[shape of crystal determined optically
(<i>X-RED</i> and <i>X-SHAPE</i>; Stoe & Cie, 2005)]
;
_exptl_absorpt_correction_T_min     0.310
_exptl_absorpt_correction_T_max     0.379
_exptl_special_details
;
;
_diffrn_ambient_temperature     298(2)
_diffrn_radiation_type     MoK\a
_diffrn_radiation_wavelength     0.71073
_diffrn_radiation_source     'fine-focus sealed tube'
_diffrn_radiation_monochromator     graphite
_diffrn_measurement_device_type     'Stoe IPDS II'
_diffrn_measurement_method     'rotation method'
_diffrn_detector_area_resol_mean     0.15
_diffrn_reflns_number     10467
_diffrn_reflns_av_R_equivalents     0.0355
_diffrn_reflns_av_sigmaI/netI     0.0308
_diffrn_reflns_theta_min     2.19
_diffrn_reflns_theta_max     29.17
_diffrn_reflns_theta_full     29.17
_diffrn_measured_fraction_theta_max     0.991
_diffrn_measured_fraction_theta_full     0.991
_diffrn_reflns_limit_h_min     -8
_diffrn_reflns_limit_h_max     10
_diffrn_reflns_limit_k_min     -12
_diffrn_reflns_limit_k_max     14
_diffrn_reflns_limit_l_min     -25
_diffrn_reflns_limit_l_max     25
_diffrn_standards_number     ?
_diffrn_standards_interval_count     ?
_diffrn_standards_interval_time     ?
_diffrn_standards_decay_%     ?
_refine_special_details
;
Refinement of <i>F</i>^2^ against ALL reflections. The weighted <i>R</i>-factor
<i>wR</i> and goodness of fit <i>S</i> are based on <i>F</i>^2^, conventional
<i>R</i>-factors <i>R</i> are based on <i>F</i>, with <i>F</i> set to zero for
negative <i>F</i>^2^. The threshold expression of <i>F</i>^2^ >
\s(<i>F</i>^2^) is used only for calculating <i>R</i>-factors(gt) <i>etc</i>.
and is not relevant to the choice of reflections for refinement.
<i>R</i>-factors based on <i>F</i>^2^ are statistically about twice as large
as those based on <i>F</i>, and <i>R</i>-factors based on ALL data will be
even larger.
;
_reflns_number_total     4032
_reflns_number_gt     3081
_reflns_threshold_expression     I>2\s(I)
_refine_ls_structure_factor_coef     Fsqd
_refine_ls_matrix_type     full
_refine_ls_R_factor_all     0.0435
_refine_ls_R_factor_gt     0.0265
_refine_ls_wR_factor_gt     0.0508
_refine_ls_wR_factor_ref     0.0542
_refine_ls_goodness_of_fit_ref     1.011
_refine_ls_restrained_S_all     1.011
_refine_ls_number_reflns     4032
_refine_ls_number_parameters     199
_refine_ls_number_restraints     0
_refine_ls_hydrogen_treatment     constr
_refine_ls_weighting_scheme     calc
_refine_ls_weighting_details
       'calc w = 1/[\s^2^(Fo^2^)+(0.0252P)^2^+0.0000P] where P=(Fo^2^+2Fc^2^)/3'
_atom_sites_solution_hydrogens     geom
_atom_sites_solution_primary     direct
_atom_sites_solution_secondary     difmap
_refine_ls_shift/su_max     0.002
_refine_ls_shift/su_mean     0.000
_refine_diff_density_max     0.716
_refine_diff_density_min     -0.737
_refine_ls_extinction_method     none
_refine_ls_extinction_coef     ?
loop_
    _atom_type_symbol
    _atom_type_description
    _atom_type_scat_dispersion_real
    _atom_type_scat_dispersion_imag
    _atom_type_scat_source
    'C' 'C' 0.0033 0.0016
                         'International Tables Vol C Tables 4.2.6.8 and 6.1.1.4'
    'H' 'H' 0.0000 0.0000
                         'International Tables Vol C Tables 4.2.6.8 and 6.1.1.4'
    'O' 'O' 0.0106 0.0060
                         'International Tables Vol C Tables 4.2.6.8 and 6.1.1.4'
    'I' 'I' -0.4742 1.8119
                         'International Tables Vol C Tables 4.2.6.8 and 6.1.1.4'
    'N' 'N' 0.0061 0.0033
                         'International Tables Vol C Tables 4.2.6.8 and 6.1.1.4'
    'Br' 'Br' -0.2901 2.4595
                         'International Tables Vol C Tables 4.2.6.8 and 6.1.1.4'
    'K' 'K' 0.2009 0.2494
                         'International Tables Vol C Tables 4.2.6.8 and 6.1.1.4'
_computing_data_collection     'X-AREA (Stoe & Cie, 2005)'
_computing_cell_refinement     'X-AREA (Stoe & Cie, 2005)'
_computing_data_reduction     'X-AREA (Stoe & Cie, 2005)'
_computing_structure_solution     'SHELXS97 (Sheldrick, 2008)'
_computing_structure_refinement     'SHELXL97 (Sheldrick, 2008)'
_computing_molecular_graphics
;
ORTEP-3 for Windows (Farrugia, 1997) and Mercury (Macrae <i>et al.</i>,
2008)
;
_computing_publication_material     'WinGX (Farrugia, 1999)'
loop_
    _atom_site_type_symbol
    _atom_site_label
    _atom_site_fract_x
    _atom_site_fract_y
    _atom_site_fract_z
    _atom_site_U_iso_or_equiv
    _atom_site_adp_type
    _atom_site_calc_flag
    _atom_site_refinement_flags
    _atom_site_occupancy
    _atom_site_symmetry_multiplicity
    _atom_site_disorder_assembly
    _atom_site_disorder_group
    I I1 0.83152(3) 0.624927(17) 0.927824(10) 0.02673(6) Uani d . 1 1 . .
    O O1 0.8505(4) 0.6730(3) 0.83552(12) 0.0460(6) Uani d . 1 1 . .
    N N1 1.0346(4) 0.4963(3) 0.69249(13) 0.0308(6) Uani d . 1 1 . .
    O O2 0.7306(4) 0.4690(2) 0.91801(14) 0.0494(7) Uani d . 1 1 . .
    C C5 1.0641(5) 0.6193(3) 0.71494(18) 0.0369(8) Uani d . 1 1 . .
    H H5 1.1127 0.6341 0.7601 0.044 Uiso calc R 1 1 . .
    O O3 0.6578(4) 0.7251(3) 0.95556(14) 0.0479(6) Uani d . 1 1 . .
    C C1 0.9644(5) 0.4709(4) 0.62715(17) 0.0392(8) Uani d . 1 1 . .
    H H1 0.9464 0.3852 0.6123 0.047 Uiso calc R 1 1 . .
    C C7 0.9171(5) 0.3298(3) 0.77240(18) 0.0371(8) Uani d . 1 1 . .
    H H7A 0.8658 0.3941 0.8035 0.045 Uiso calc R 1 1 . .
    H H7B 0.8373 0.3088 0.7340 0.045 Uiso calc R 1 1 . .
    C C2 0.9203(5) 0.5730(4) 0.58323(18) 0.0483(10) Uani d . 1 1 . .
    H H2 0.8709 0.5568 0.5384 0.058 Uiso calc R 1 1 . .
    C C6 1.0776(5) 0.3854(3) 0.7409(2) 0.0412(8) Uani d . 1 1 . .
    H H6A 1.1523 0.4151 0.7793 0.049 Uiso calc R 1 1 . .
    H H6B 1.1354 0.3180 0.7142 0.049 Uiso calc R 1 1 . .
    C C4 1.0226(6) 0.7226(4) 0.67134(19) 0.0473(10) Uani d . 1 1 . .
    H H4 1.0442 0.8078 0.6863 0.057 Uiso calc R 1 1 . .
    C C3 0.9487(6) 0.6991(4) 0.6051(2) 0.0504(10) Uani d . 1 1 . .
    H H3 0.9182 0.7685 0.5754 0.061 Uiso calc R 1 1 . .
    N N2 0.9590(4) 0.2100(3) 0.81418(13) 0.0316(6) Uani d . 1 1 . .
    C C8 0.9223(5) 0.0913(3) 0.78694(18) 0.0346(7) Uani d . 1 1 . .
    H H8 0.8662 0.0836 0.7428 0.042 Uiso calc R 1 1 . .
    C C12 1.0371(6) 0.2234(4) 0.87829(19) 0.0467(10) Uani d . 1 1 . .
    H H12 1.0576 0.3064 0.8969 0.056 Uiso calc R 1 1 . .
    C C9 0.9685(5) -0.0187(3) 0.82504(18) 0.0404(8) Uani d . 1 1 . .
    H H9 0.9432 -0.1010 0.8066 0.048 Uiso calc R 1 1 . .
    C C11 1.0868(6) 0.1146(4) 0.9166(2) 0.0515(11) Uani d . 1 1 . .
    H H11 1.1442 0.1238 0.9603 0.062 Uiso calc R 1 1 . .
    C C10 1.0514(5) -0.0078(4) 0.8899(2) 0.0442(9) Uani d . 1 1 . .
    H H10 1.0833 -0.0821 0.9155 0.053 Uiso calc R 1 1 . .
    I I2 0.33160(3) 0.593964(19) 0.925200(11) 0.02945(6) Uani d . 1 1 . .
    O O5 0.1485(3) 0.4896(2) 0.92384(14) 0.0438(6) Uani d . 1 1 . .
    O O4 0.3671(4) 0.6018(4) 0.83116(14) 0.0749(12) Uani d . 1 1 . .
    O O6 0.2414(4) 0.7504(3) 0.94274(19) 0.0656(9) Uani d . 1 1 . .
loop_
    _atom_site_aniso_label
    _atom_site_aniso_U_11
    _atom_site_aniso_U_22
    _atom_site_aniso_U_33
    _atom_site_aniso_U_12
    _atom_site_aniso_U_13
    _atom_site_aniso_U_23
    I1 0.02842(11) 0.02451(10) 0.02716(9) -0.00238(8) -0.00252(7) 0.00285(7)
    O1 0.0538(17) 0.0565(17) 0.0277(11) -0.0048(13) -0.0004(11) 0.0123(10)
    N1 0.0380(16) 0.0258(13) 0.0286(12) 0.0015(11) -0.0018(11) 0.0048(9)
    O2 0.0594(18) 0.0343(13) 0.0544(15) -0.0173(13) -0.0005(13) -0.0029(11)
    C5 0.047(2) 0.0340(17) 0.0299(16) -0.0026(15) -0.0014(14) -0.0013(12)
    O3 0.0406(16) 0.0450(15) 0.0582(16) 0.0126(12) -0.0007(12) -0.0046(12)
    C1 0.046(2) 0.0359(18) 0.0360(17) -0.0001(16) -0.0035(15) -0.0060(13)
    C7 0.044(2) 0.0264(16) 0.0404(17) 0.0055(15) -0.0051(15) 0.0099(13)
    C2 0.053(3) 0.063(3) 0.0291(17) 0.007(2) -0.0044(16) 0.0034(16)
    C6 0.041(2) 0.0327(18) 0.050(2) 0.0020(15) -0.0076(16) 0.0124(14)
    C4 0.068(3) 0.0268(17) 0.047(2) 0.0056(17) 0.0094(19) 0.0022(14)
    C3 0.060(3) 0.045(2) 0.046(2) 0.0159(19) 0.0063(18) 0.0194(16)
    N2 0.0399(16) 0.0245(13) 0.0303(13) 0.0009(11) -0.0042(11) 0.0013(9)
    C8 0.040(2) 0.0324(17) 0.0317(16) -0.0021(14) 0.0018(14) -0.0041(12)
    C12 0.070(3) 0.0299(17) 0.0399(18) -0.0026(18) -0.0132(18) -0.0030(14)
    C9 0.051(2) 0.0248(16) 0.0453(19) -0.0029(15) 0.0054(16) -0.0021(13)
    C11 0.069(3) 0.041(2) 0.043(2) -0.0026(19) -0.019(2) 0.0085(15)
    C10 0.052(2) 0.0284(17) 0.053(2) 0.0031(16) -0.0008(17) 0.0099(14)
    I2 0.02761(12) 0.03071(11) 0.02985(10) -0.00204(9) -0.00418(8) 0.00538(7)
    O5 0.0388(15) 0.0344(13) 0.0581(15) -0.0117(11) -0.0027(11) -0.0044(11)
    O4 0.054(2) 0.142(4) 0.0285(14) -0.014(2) -0.0028(13) 0.0167(15)
    O6 0.063(2) 0.0259(14) 0.106(2) 0.0098(14) -0.0290(18) -0.0010(14)
_geom_special_details
;
All e.s.d.'s (except the e.s.d. in the dihedral angle between two l.s. planes)
are estimated using the full covariance matrix. The cell e.s.d.'s are taken
into account individually in the estimation of e.s.d.'s in distances, angles
and torsion angles; correlations between e.s.d.'s in cell parameters are only
used when they are defined by crystal symmetry. An approximate (isotropic)
treatment of cell e.s.d.'s is used for estimating e.s.d.'s involving l.s.
planes.
;
loop_
    _geom_bond_atom_site_label_1
    _geom_bond_atom_site_label_2
    _geom_bond_site_symmetry_2
    _geom_bond_distance
    _geom_bond_publ_flag
    I1 O2 . 1.793(2) ?
    I1 O1 . 1.795(2) ?
    I1 O3 . 1.801(3) ?
    N1 C5 . 1.345(4) ?
    N1 C1 . 1.353(4) ?
    N1 C6 . 1.485(4) ?
    C5 C4 . 1.369(5) ?
    C5 H5 . 0.9300 ?
    C1 C2 . 1.367(5) ?
    C1 H1 . 0.9300 ?
    C7 N2 . 1.486(4) ?
    C7 C6 . 1.522(5) ?
    C7 H7A . 0.9700 ?
    C7 H7B . 0.9700 ?
    C2 C3 . 1.371(6) ?
    C2 H2 . 0.9300 ?
    C6 H6A . 0.9700 ?
    C6 H6B . 0.9700 ?
    C4 C3 . 1.376(5) ?
    C4 H4 . 0.9300 ?
    C3 H3 . 0.9300 ?
    N2 C12 . 1.341(4) ?
    N2 C8 . 1.346(4) ?
    C8 C9 . 1.376(5) ?
    C8 H8 . 0.9300 ?
    C12 C11 . 1.375(5) ?
    C12 H12 . 0.9300 ?
    C9 C10 . 1.368(5) ?
    C9 H9 . 0.9300 ?
    C11 C10 . 1.375(5) ?
    C11 H11 . 0.9300 ?
    C10 H10 . 0.9300 ?
    I2 O4 . 1.779(3) ?
    I2 O6 . 1.786(3) ?
    I2 O5 . 1.803(3) ?
loop_
    _geom_angle_atom_site_label_1
    _geom_angle_atom_site_label_2
    _geom_angle_atom_site_label_3
    _geom_angle_site_symmetry_1
    _geom_angle_site_symmetry_3
    _geom_angle
    _geom_angle_publ_flag
    O2 I1 O1 . . 101.03(12) ?
    O2 I1 O3 . . 101.10(14) ?
    O1 I1 O3 . . 101.31(13) ?
    C5 N1 C1 . . 121.7(3) ?
    C5 N1 C6 . . 119.3(3) ?
    C1 N1 C6 . . 119.0(3) ?
    N1 C5 C4 . . 120.0(3) ?
    N1 C5 H5 . . 120.0 ?
    C4 C5 H5 . . 120.0 ?
    N1 C1 C2 . . 119.2(3) ?
    N1 C1 H1 . . 120.4 ?
    C2 C1 H1 . . 120.4 ?
    N2 C7 C6 . . 109.2(3) ?
    N2 C7 H7A . . 109.8 ?
    C6 C7 H7A . . 109.8 ?
    N2 C7 H7B . . 109.8 ?
    C6 C7 H7B . . 109.8 ?
    H7A C7 H7B . . 108.3 ?
    C1 C2 C3 . . 120.1(3) ?
    C1 C2 H2 . . 119.9 ?
    C3 C2 H2 . . 119.9 ?
    N1 C6 C7 . . 109.5(3) ?
    N1 C6 H6A . . 109.8 ?
    C7 C6 H6A . . 109.8 ?
    N1 C6 H6B . . 109.8 ?
    C7 C6 H6B . . 109.8 ?
    H6A C6 H6B . . 108.2 ?
    C5 C4 C3 . . 119.3(4) ?
    C5 C4 H4 . . 120.3 ?
    C3 C4 H4 . . 120.3 ?
    C2 C3 C4 . . 119.7(3) ?
    C2 C3 H3 . . 120.1 ?
    C4 C3 H3 . . 120.1 ?
    C12 N2 C8 . . 121.4(3) ?
    C12 N2 C7 . . 118.5(3) ?
    C8 N2 C7 . . 120.2(3) ?
    N2 C8 C9 . . 119.3(3) ?
    N2 C8 H8 . . 120.3 ?
    C9 C8 H8 . . 120.3 ?
    N2 C12 C11 . . 120.1(3) ?
    N2 C12 H12 . . 119.9 ?
    C11 C12 H12 . . 119.9 ?
    C10 C9 C8 . . 120.5(3) ?
    C10 C9 H9 . . 119.8 ?
    C8 C9 H9 . . 119.8 ?
    C10 C11 C12 . . 119.7(4) ?
    C10 C11 H11 . . 120.2 ?
    C12 C11 H11 . . 120.2 ?
    C9 C10 C11 . . 119.0(3) ?
    C9 C10 H10 . . 120.5 ?
    C11 C10 H10 . . 120.5 ?
    O4 I2 O6 . . 102.12(18) ?
    O4 I2 O5 . . 98.89(14) ?
    O6 I2 O5 . . 101.98(14) ?
loop_
    _geom_torsion_atom_site_label_1
    _geom_torsion_atom_site_label_2
    _geom_torsion_atom_site_label_3
    _geom_torsion_atom_site_label_4
    _geom_torsion_site_symmetry_1
    _geom_torsion_site_symmetry_2
    _geom_torsion_site_symmetry_3
    _geom_torsion_site_symmetry_4
    _geom_torsion
    _geom_torsion_publ_flag
    C1 N1 C5 C4 . . . . 0.1(6) ?
    C6 N1 C5 C4 . . . . -179.0(4) ?
    C5 N1 C1 C2 . . . . -0.9(6) ?
    C6 N1 C1 C2 . . . . 178.2(4) ?
    N1 C1 C2 C3 . . . . 0.7(6) ?
    C5 N1 C6 C7 . . . . 104.7(4) ?
    C1 N1 C6 C7 . . . . -74.4(4) ?
    N2 C7 C6 N1 . . . . 173.7(3) ?
    N1 C5 C4 C3 . . . . 0.9(6) ?
    C1 C2 C3 C4 . . . . 0.3(6) ?
    C5 C4 C3 C2 . . . . -1.1(6) ?
    C6 C7 N2 C12 . . . . 74.0(4) ?
    C6 C7 N2 C8 . . . . -104.5(4) ?
    C12 N2 C8 C9 . . . . -1.2(6) ?
    C7 N2 C8 C9 . . . . 177.2(3) ?
    C8 N2 C12 C11 . . . . 2.3(6) ?
    C7 N2 C12 C11 . . . . -176.1(4) ?
    N2 C8 C9 C10 . . . . -0.2(6) ?
    N2 C12 C11 C10 . . . . -2.1(7) ?
    C8 C9 C10 C11 . . . . 0.4(6) ?
    C12 C11 C10 C9 . . . . 0.7(7) ?
loop_
    _geom_hbond_atom_site_label_D
    _geom_hbond_atom_site_label_H
    _geom_hbond_atom_site_label_A
    _geom_hbond_site_symmetry_A
    _geom_hbond_distance_DH
    _geom_hbond_distance_HA
    _geom_hbond_distance_DA
    _geom_hbond_angle_DHA
    _geom_hbond_publ_flag
    C1 H1 O3 2_646 0.9300 2.2200 3.095(5) 157.00 yes
    C3 H3 O2 2_656 0.9300 2.3700 3.133(5) 139.00 yes
    C5 H5 O1 . 0.9300 2.5600 2.888(4) 101.00 yes
    C5 H5 O4 1_655 0.9300 2.4200 3.210(5) 143.00 yes
    C6 H6B O4 2_646 0.9700 2.3700 3.230(5) 148.00 yes
    C7 H7A O2 . 0.9700 2.5200 3.420(4) 154.00 yes
    C7 H7B O1 2_646 0.9700 2.4000 3.311(5) 156.00 yes
    C8 H8 O1 2_646 0.9300 2.4100 3.225(5) 146.00 yes
    C9 H9 O1 1_545 0.9300 2.4900 3.297(4) 146.00 yes
    C10 H10 O6 1_645 0.9300 2.1800 3.051(5) 156.00 yes
    C12 H12 O5 1_655 0.9300 2.0700 2.982(5) 167.00 yes
data_global
_journal_date_recd_electronic     2011-05-16
_journal_date_accepted     2011-05-31
_journal_name_full     'Acta Crystallographica, Section E'
_journal_year     2011
_journal_volume     67
_journal_issue      7
_journal_page_first     o1614
_journal_page_last     o1615
_journal_paper_category     QO
_journal_coeditor_code     ZL2372
_publ_contact_author_name     'Mostafa Gholizadeh'
_publ_contact_author_address
;
Department of Chemistry
Ferdowsi University of Mashhad
Mashhad 91779
Iran
;
_publ_contact_author_email     mostafa_gholizadeh@yahoo.com
_publ_contact_author_fax     '(+98)-511-8795457'
_publ_contact_author_phone     '(+98)-511-8796416'
_publ_section_title
;
1,1'-(Ethane-1,2-diyl)dipyridinium bis(iodate)
;
loop_
    _publ_author_name
    _publ_author_address
    'Gholizadeh, Mostafa'
;
Department of Chemistry
Ferdowsi University of Mashhad
Mashhad 91779
Iran
;
    'Maleki, Behrooz'
;
Department of Chemistry
Sabzevar Tarbiat Moallem University
Sabzevar
Iran
;
    'Pourayoubi, Mehrdad'
;
Department of Chemistry
Ferdowsi University of Mashhad
Mashhad 91779
Iran
;
    'Kia, Mehdi'
;
Department of Chemistry
Sabzevar Tarbiat Moallem University
Sabzevar
Iran
;
    'Notash, Behrouz'
;
Chemistry Department
Shahid Beheshti University
G. C. Evin
Tehran 1983963113
Iran
;
