# Supplementary material for: 1,1′-(Ethane-1,2-di­yl)dipyridinium bis­(iodate)
Source: Acta Crystallogr Sect E Struct Rep Online. 2011 Jun 11;67(Pt 7):o1614–5. doi: 10.1107/S1600536811020927 (PMC3151914; doi:10.1107/S1600536811020927)
Supplement: Supplementary file 2 [file e-67-o1614-Isup2.hkl]

# 
# h,k,l, Fc-squared, Fo-squared, sigma(Fo-squared) and status flag 
# 
data_I
_shelx_title ' KH500 SABZVAR/GHOLIZADEH/6.10.89' 
_shelx_refln_list_code          4 
_shelx_F_calc_maximum      359.36 
_exptl_crystal_F_000       516.00 
_reflns_d_resolution_high  0.7290 
 
loop_ 
 _symmetry_equiv_pos_as_xyz 
 'x, y, z' 
 '-x+1/2, y+1/2, -z+1/2' 
 '-x, -y, -z' 
 'x-1/2, -y-1/2, z-1/2' 
 
_cell_length_a     7.9357 
_cell_length_b    10.2310 
_cell_length_c    18.6041 
_cell_angle_alpha  90.000 
_cell_angle_beta   91.017 
_cell_angle_gamma  90.000 
 
_shelx_F_squared_multiplier     1.000 
 
loop_ 
 _refln_index_h 
 _refln_index_k 
 _refln_index_l 
 _refln_F_squared_calc 
 _refln_F_squared_meas 
 _refln_F_squared_sigma 
 _refln_observed_status 
   2   0   0     4659.50     4943.26    130.10 o 
   4   0   0    18174.95    17934.91    157.35 o 
   6   0   0    31835.01    31620.90    182.95 o 
   8   0   0     6355.12     6413.47    111.74 o 
  10   0   0     1972.25     1902.97     79.52 o 
   2   1   0    40731.52    40138.98    240.30 o 
   3   1   0      365.00      348.57     49.22 o 
   4   1   0    22986.37    24034.86    154.27 o 
   5   1   0      130.52       98.27     47.47 o 
   6   1   0        3.43       26.56     48.24 o 
   7   1   0        0.14       15.55     52.21 o 
   8   1   0     3911.46     3857.72     58.60 o 
   9   1   0        2.83       39.30     54.48 o 
  10   1   0     1974.91     2011.98     73.37 o 
   0   2   0     6953.11     7055.92    140.17 o 
   1   2   0      176.00      204.74     70.98 o 
   2   2   0      177.46      182.02     46.97 o 
   3   2   0       49.69      121.36     65.38 o 
   4   2   0      758.26      820.31     47.25 o 
   5   2   0      159.95      195.92     43.42 o 
   6   2   0      907.13      909.58     49.19 o 
   7   2   0       79.37      115.56     45.12 o 
   8   2   0      150.15      171.44     51.29 o 
   9   2   0        4.85       17.39     58.65 o 
  10   2   0       58.27       98.31     77.90 o 
   1   3   0     2698.37     2668.85     62.03 o 
   2   3   0    72764.35    75183.41    249.42 o 
   3   3   0     4815.15     4818.84     85.43 o 
   4   3   0    38625.61    37721.57    156.64 o 
   5   3   0      640.37      658.35     50.13 o 
   6   3   0       11.69      193.08     73.16 o 
   7   3   0        4.05      241.94     67.99 o 
   8   3   0     6861.16     7129.74    105.46 o 
   9   3   0      474.36      488.11     90.48 o 
  10   3   0     3048.86     3064.49    116.24 o 
   0   4   0    37485.86    36259.88    195.51 o 
   1   4   0    14100.78    14303.31    344.69 o 
   2   4   0    15782.13    15863.96    102.97 o 
   3   4   0      168.09      197.79     63.66 o 
   4   4   0    18532.35    18795.62    118.13 o 
   5   4   0     3498.51     3562.50     79.74 o 
   6   4   0    14605.07    16016.80    118.25 o 
   7   4   0     2429.53     2361.38     60.07 o 
   8   4   0     3631.92     3631.82     94.08 o 
   9   4   0       39.26      100.52     85.63 o 
  10   4   0      242.34      367.12     98.18 o 
   1   5   0      855.18      859.56     65.90 o 
   2   5   0     4268.49     4267.07     63.68 o 
   3   5   0     2059.98     2111.63     56.40 o 
   4   5   0     3358.57     3229.31     60.67 o 
   5   5   0       65.92       59.79     69.18 o 
   6   5   0       27.59       16.57     47.53 o 
   7   5   0      215.21      253.67     66.38 o 
   8   5   0      625.11      664.29     83.33 o 
   9   5   0       74.94       -2.83     84.55 o 
  10   5   0      272.16      258.71    116.26 o 
   0   6   0    10338.70     9889.83     93.49 o 
   1   6   0     2936.32     3026.72    129.75 o 
   2   6   0     4332.78     4414.67     61.05 o 
   3   6   0      427.41      527.03     76.99 o 
   4   6   0     1557.07     1686.34     72.87 o 
   5   6   0     1020.72     1020.16     69.33 o 
   6   6   0     2709.01     2732.72     58.65 o 
   7   6   0      734.29      867.65     78.64 o 
   8   6   0      450.06      497.30     78.29 o 
   9   6   0        3.28      -68.06     90.04 o 
   1   7   0     7092.77     7116.65     67.58 o 
   2   7   0    15297.38    15172.94    167.78 o 
   3   7   0    15016.55    14668.57    205.34 o 
   4   7   0     9432.70     9476.90     95.50 o 
   5   7   0     2082.08     2052.83     55.93 o 
   6   7   0        6.21       60.55     50.22 o 
   7   7   0     1105.90     1242.60     82.94 o 
   8   7   0     2629.47     2871.71     97.75 o 
   9   7   0     2290.26     2043.23    114.22 o 
   0   8   0    16419.81    16768.14    120.62 o 
   1   8   0     4136.71     4044.78     86.08 o 
   2   8   0     1932.97     1997.05    102.32 o 
   3   8   0       84.18       54.21     53.81 o 
   4   8   0      646.82      596.14     54.60 o 
   5   8   0     3951.62     4169.40     80.69 o 
   6   8   0     3198.00     3123.97     82.23 o 
   7   8   0     1700.30     1654.94     82.82 o 
   8   8   0      678.02      824.50     97.75 o 
   1   9   0        2.43       27.30     49.64 o 
   2   9   0        2.90       34.35     49.24 o 
   3   9   0       84.22       89.90     50.65 o 
   4   9   0        0.01        0.36     51.63 o 
   5   9   0       46.79      134.43     72.85 o 
   6   9   0        9.38       31.39     55.30 o 
   7   9   0       80.75      107.73     67.13 o 
   8   9   0       18.21      -33.03    106.04 o 
   0  10   0     6467.12     6596.19     95.86 o 
   1  10   0     5785.31     5645.09     65.81 o 
   2  10   0       19.79      -34.85     91.79 o 
   3  10   0       21.82       50.06     46.74 o 
   4  10   0      826.84      984.26     75.45 o 
   5  10   0     4496.20     4492.88     89.93 o 
   6  10   0     1428.49     1621.76     83.77 o 
   7  10   0     1845.54     1961.83    106.05 o 
   1  11   0     1697.71     1482.76     50.61 o 
   2  11   0     2329.78     2240.62     77.61 o 
   3  11   0     5930.21     5837.46    175.13 o 
   4  11   0     1696.00     1635.61     68.45 o 
   5  11   0     1498.36     1542.26     97.75 o 
   6  11   0       15.20       44.87     97.47 o 
   0  12   0      343.19      399.00     85.49 o 
   1  12   0      804.23      890.92     58.86 o 
   2  12   0       38.81      147.46     67.08 o 
   3  12   0       51.32      164.75     55.83 o 
   4  12   0        9.85       -6.10     55.75 o 
   5  12   0      293.01      337.49    106.84 o 
   1  13   0      444.32      495.64     94.44 o 
   2  13   0       31.42       23.34     69.93 o 
   3  13   0     1017.66     1042.99     67.89 o 
   4  13   0       43.08       41.49     80.17 o 
   0  14   0      133.45       58.60    111.22 o 
  -9   0   1        4.77       17.36     57.71 o 
  -7   0   1        5.21      -42.70     72.11 o 
  -5   0   1        1.70       -4.38     64.78 o 
   1   0   1        7.10       96.30     59.99 o 
   3   0   1       22.73        3.25     75.15 o 
   5   0   1       86.55       85.73     70.51 o 
   7   0   1        0.26       29.87     75.61 o 
   9   0   1        4.87        9.51     83.28 o 
 -10   1   1     2175.70     2118.75     62.40 o 
  -9   1   1        3.30       19.77     52.05 o 
  -8   1   1       31.24       48.72     49.14 o 
  -7   1   1      153.23      121.08     39.79 o 
  -6   1   1    16896.61    16931.62    175.30 o 
  -5   1   1     2703.07     2857.00     60.81 o 
  -4   1   1    37316.21    38785.80    151.42 o 
  -2   1   1    14015.64    15310.61    238.87 o 
  -1   1   1     2522.70     2424.00    107.12 o 
   0   1   1    59314.50    61756.30    325.35 o 
   1   1   1      122.10      140.88     39.86 o 
   2   1   1    98361.47    97886.63   3128.59 o 
   3   1   1      202.87      217.88     50.04 o 
   4   1   1       70.98      106.34     49.75 o 
   5   1   1      461.18      524.06     56.96 o 
   6   1   1    22630.76    22826.86    117.25 o 
   7   1   1      609.97      594.21     52.95 o 
   8   1   1     5436.39     5412.73     82.51 o 
   9   1   1        1.52       -6.38     52.09 o 
  10   1   1        1.63       37.36     70.39 o 
 -10   2   1     1774.03     1695.37     77.23 o 
  -9   2   1       97.38      139.13     59.02 o 
  -8   2   1    13897.62    14062.40    320.75 o 
  -7   2   1      305.50      284.66     45.73 o 
  -6   2   1     5051.34     4935.29     62.58 o 
  -5   2   1       32.32       47.74     42.43 o 
  -4   2   1    19318.00    19552.17    413.59 o 
  -3   2   1        5.32       30.57     88.51 o 
  -1   2   1     3504.44     3810.67    108.62 o 
   0   2   1    48912.77    52121.68    224.66 o 
   1   2   1      576.86      729.74     67.27 o 
   2   2   1    33029.80    32945.02    183.66 o 
   3   2   1     3619.37     3757.29    115.76 o 
   4   2   1    76275.91    78680.63    244.33 o 
   5   2   1     3107.56     3076.20     65.16 o 
   6   2   1     8391.17     8418.36     87.62 o 
   7   2   1      302.63      263.19     40.19 o 
   8   2   1     3503.35     3520.67     66.44 o 
   9   2   1      135.01      206.73     62.28 o 
  10   2   1     5559.42     5393.04     92.73 o 
 -10   3   1      483.74      469.09     96.18 o 
  -9   3   1        5.26       76.53     87.20 o 
  -8   3   1       74.16      201.57     78.77 o 
  -7   3   1      140.92      237.68     70.35 o 
  -6   3   1     5603.32     5623.27     76.19 o 
  -5   3   1     1054.32      994.80     50.86 o 
  -4   3   1    10582.61    10913.94    101.78 o 
  -2   3   1     1199.72     1373.90     78.49 o 
  -1   3   1      198.26      218.84     53.85 o 
   0   3   1    17958.55    17688.21    256.71 o 
   1   3   1     5367.55     5366.62     92.54 o 
   2   3   1    16773.67    17731.67    225.10 o 
   3   3   1      374.28      323.25     49.36 o 
   4   3   1       65.56      143.91     58.92 o 
   5   3   1     1242.07     1238.81     67.89 o 
   6   3   1     6010.58     6113.70     91.36 o 
   7   3   1      512.14      426.48     71.57 o 
   8   3   1     2742.37     2671.58     82.94 o 
   9   3   1       49.02      129.21     81.45 o 
  10   3   1        0.87       11.85    105.36 o 
 -10   4   1      305.20      297.62     97.02 o 
  -9   4   1       78.86       68.16     86.81 o 
  -8   4   1     1738.87     1683.97     87.56 o 
  -7   4   1      238.19      421.27     69.27 o 
  -6   4   1       98.11      286.96     72.15 o 
  -5   4   1       33.12      107.95     45.11 o 
  -4   4   1      767.38      632.50     46.73 o 
  -3   4   1     1975.99     1976.76     56.28 o 
  -2   4   1    14259.80    14567.56    193.49 o 
  -1   4   1     1115.89     1250.06     75.95 o 
   0   4   1      153.05      211.07     61.13 o 
   1   4   1       60.44       55.59     37.06 o 
   2   4   1     2607.08     2702.98     53.40 o 
   3   4   1     1085.80     1073.45     68.78 o 
   4   4   1    10561.05    10431.09     86.73 o 
   5   4   1      771.10      758.53     53.05 o 
   6   4   1      280.88      299.11     73.62 o 
   7   4   1        0.95       13.60     68.66 o 
   8   4   1      493.48      672.94     77.88 o 
   9   4   1      154.60      156.92     81.26 o 
  10   4   1      383.77      507.66     97.85 o 
 -10   5   1     1300.86     1377.91    117.42 o 
  -9   5   1      242.28      234.82     94.06 o 
  -8   5   1       28.50      116.21     79.26 o 
  -7   5   1      334.57      369.63     66.21 o 
  -6   5   1    13673.73    13967.88    106.05 o 
  -5   5   1     4745.04     4857.00     82.71 o 
  -4   5   1    16279.19    16970.05    112.33 o 
  -3   5   1     1237.12     1236.95     59.28 o 
  -2   5   1      194.19      288.09     52.77 o 
  -1   5   1     7856.27     7947.21    156.11 o 
   0   5   1    37871.19    37734.52    845.36 o 
   1   5   1    21047.68    21342.21    310.26 o 
   2   5   1    20272.68    19265.14    291.01 o 
   3   5   1     4913.65     4705.05     67.49 o 
   4   5   1     1038.10     1266.18     69.67 o 
   5   5   1      620.76      644.38     71.08 o 
   6   5   1    12204.05    12209.03     99.41 o 
   7   5   1     2605.98     2779.17     79.27 o 
   8   5   1     7496.22     8313.81    106.05 o 
   9   5   1      542.00      641.60     87.05 o 
  10   5   1       34.62      204.79    101.88 o 
  -9   6   1     1316.49     1293.79    103.09 o 
  -8   6   1     4145.44     3717.96     74.29 o 
  -7   6   1     1923.57     2043.35     83.18 o 
  -6   6   1     1185.45     1164.13     71.56 o 
  -5   6   1       30.74       19.58     46.77 o 
  -4   6   1     5979.83     5994.50     84.96 o 
  -3   6   1    10098.11    10100.69     94.44 o 
  -2   6   1    28866.55    29240.69    258.66 o 
  -1   6   1    13114.76    13042.17     79.83 o 
   0   6   1     5831.67     5893.82     63.45 o 
   1   6   1       39.69       -0.59     43.32 o 
   2   6   1     5607.85     5787.95     75.60 o 
   3   6   1     8779.42     8907.15    126.11 o 
   4   6   1    17587.95    18532.80    115.53 o 
   5   6   1     3532.04     3508.83     72.63 o 
   6   6   1     1969.21     1906.73     75.24 o 
   7   6   1       54.46      113.22     71.22 o 
   8   6   1     1091.05     1213.45     80.10 o 
   9   6   1     1025.33      915.96     76.26 o 
  -9   7   1        0.97      144.34     95.22 o 
  -8   7   1       41.74      129.24     81.15 o 
  -7   7   1       25.26       68.26     73.78 o 
  -6   7   1      114.82      113.88     50.70 o 
  -5   7   1       56.82       96.33     67.16 o 
  -4   7   1       95.97       79.33     68.82 o 
  -3   7   1       26.46       37.68     51.62 o 
  -2   7   1       19.93       12.94     51.00 o 
  -1   7   1        0.31      -15.25     45.81 o 
   0   7   1      767.35      726.37     39.50 o 
   1   7   1      344.85      453.03     48.11 o 
   2   7   1      153.10      185.53     51.12 o 
   3   7   1      379.32      374.30     43.76 o 
   4   7   1        6.76       64.37     47.51 o 
   5   7   1       39.27       13.95     66.67 o 
   6   7   1       73.34      212.81     65.37 o 
   7   7   1       28.98      108.57     79.87 o 
   8   7   1       43.82       98.07     82.23 o 
   9   7   1        1.91       87.15     96.47 o 
  -8   8   1     1418.00     1541.55     90.88 o 
  -7   8   1     1240.49     1227.19     65.05 o 
  -6   8   1      572.49      551.89     74.41 o 
  -5   8   1      117.06      243.83     70.38 o 
  -4   8   1     1800.78     1734.89     83.64 o 
  -3   8   1     8962.48     8886.99    147.58 o 
  -2   8   1     2169.29     2057.86     57.44 o 
  -1   8   1     4368.90     4419.65     60.65 o 
   0   8   1     6753.91     6796.62    108.77 o 
   1   8   1     1200.02     1023.05     50.93 o 
   2   8   1     2909.41     2991.73     59.66 o 
   3   8   1     2726.46     2740.79     64.18 o 
   4   8   1     2934.47     2992.51     65.42 o 
   5   8   1     3812.94     4243.93     80.93 o 
   6   8   1      420.47      496.39     76.18 o 
   7   8   1        6.37      -53.44     86.28 o 
   8   8   1      211.59      291.26     67.20 o 
  -8   9   1       43.11      -34.82     94.54 o 
  -7   9   1     2324.04     2337.91     96.33 o 
  -6   9   1     3198.29     3209.40     86.62 o 
  -5   9   1     7014.25     7357.24     93.13 o 
  -4   9   1     7486.68     7438.18    201.34 o 
  -3   9   1     3263.25     3391.52     96.81 o 
  -2   9   1     1794.10     1748.38     45.84 o 
  -1   9   1     3048.87     3151.76     58.41 o 
   0   9   1     6276.17     6133.72     61.91 o 
   1   9   1    14060.48    14056.69    148.41 o 
   2   9   1     5717.48     5818.82     67.17 o 
   3   9   1     1039.29      942.01     83.55 o 
   4   9   1        3.84       12.42     52.91 o 
   5   9   1     2032.63     2026.52     75.95 o 
   6   9   1     4074.46     4029.23     89.10 o 
   7   9   1     4295.50     4396.55    103.56 o 
   8   9   1     1197.00      995.46     96.63 o 
  -7  10   1      452.34      432.94     93.71 o 
  -6  10   1       23.18      110.18     79.09 o 
  -5  10   1      103.67      141.74     76.21 o 
  -4  10   1      530.96      489.57     56.32 o 
  -3  10   1     1812.72     1691.21     82.47 o 
  -2  10   1     1518.16     1480.55     66.89 o 
  -1  10   1     1953.52     1951.62     55.46 o 
   0  10   1      329.37      435.61     52.19 o 
   1  10   1       21.31       20.39     80.13 o 
   2  10   1      808.27      829.80     58.46 o 
   3  10   1     2210.65     2098.43     73.61 o 
   4  10   1     1285.45     1255.05     59.76 o 
   5  10   1     1656.84     1518.09     61.14 o 
   6  10   1      331.05      477.89     79.74 o 
   7  10   1       25.93       65.21     74.26 o 
  -6  11   1       31.29       39.39     89.44 o 
  -5  11   1      600.21      614.78     67.41 o 
  -4  11   1       94.25      145.67     51.83 o 
  -3  11   1      201.66      289.39     77.34 o 
  -2  11   1       35.18       46.81     66.80 o 
  -1  11   1      520.08      556.91     52.42 o 
   0  11   1       43.09       80.75     51.10 o 
   1  11   1     1216.90     1304.06     58.62 o 
   2  11   1       35.25       76.46     56.23 o 
   3  11   1       47.31       85.85     51.86 o 
   4  11   1        1.33       46.80     59.03 o 
   5  11   1      166.02       24.77     86.58 o 
   6  11   1       83.72      160.97     73.20 o 
  -5  12   1       53.09      -41.15     94.82 o 
  -4  12   1      175.13      144.64     69.92 o 
  -3  12   1     4658.68     4618.09     76.87 o 
  -2  12   1     1736.51     1801.28     67.51 o 
  -1  12   1     3914.15     3966.06    184.37 o 
   0  12   1        5.24       23.67     58.09 o 
   1  12   1        0.92       78.35     59.33 o 
   2  12   1      209.14      190.46    137.21 o 
   3  12   1     3138.24     3198.98     71.80 o 
   4  12   1     1198.61     1171.91     72.29 o 
   5  12   1     2376.55     2076.64     82.71 o 
  -4  13   1      148.86      120.48     71.04 o 
  -3  13   1      403.82      410.60     63.21 o 
  -2  13   1        2.75       -7.05     73.44 o 
  -1  13   1     1480.13     1444.73     69.60 o 
   0  13   1      503.85      461.44     63.63 o 
   1  13   1     4600.55     4425.53     81.09 o 
   2  13   1      341.39      304.86     69.28 o 
   3  13   1     1069.35     1035.63     57.89 o 
   4  13   1       34.69       79.67    165.65 o 
 -10   0   2     5359.79     5302.50    121.69 o 
  -8   0   2     2366.72     2377.32    194.14 o 
  -6   0   2    14677.27    15186.78    130.93 o 
   0   0   2    27719.25    27865.13    210.88 o 
   4   0   2    15111.00    15452.67    146.81 o 
   6   0   2    14325.30    13984.00    135.08 o 
   8   0   2    14675.31    14770.41    139.46 o 
  10   0   2     1305.68     1319.73    102.85 o 
 -10   1   2      138.86       99.77     55.46 o 
  -9   1   2        2.48       64.62     44.62 o 
  -8   1   2     3861.67     3816.99     55.88 o 
  -7   1   2       28.12       50.14     42.59 o 
  -6   1   2     7516.75     7440.53     62.09 o 
  -5   1   2      353.86      307.59     36.53 o 
  -4   1   2     1157.56     1226.84     75.48 o 
  -3   1   2      726.60      796.21     67.85 o 
  -1   1   2     1448.48     1346.42     72.43 o 
   0   1   2    24694.15    27156.09    336.73 o 
   1   1   2       32.16       27.65     35.40 o 
   2   1   2     3152.49     3927.67     57.72 o 
   3   1   2      582.98      567.47     34.43 o 
   4   1   2    17617.72    17930.07    323.95 o 
   5   1   2      946.34      998.00     51.29 o 
   6   1   2    15099.37    15294.34    256.23 o 
   7   1   2      284.59      256.55     54.66 o 
   8   1   2       43.47       71.88     60.18 o 
   9   1   2       31.74        6.96     63.49 o 
  10   1   2     2010.12     2058.22     71.98 o 
 -10   2   2      187.44      147.75     55.16 o 
  -9   2   2        6.38       -0.30     59.88 o 
  -8   2   2       87.66      129.86     51.73 o 
  -7   2   2       32.54       62.19     44.74 o 
  -6   2   2      369.33      352.60     45.69 o 
  -5   2   2      327.25      371.98     35.19 o 
  -4   2   2     2679.44     2866.38    102.26 o 
  -3   2   2      101.95       90.51     69.97 o 
  -2   2   2       43.40       59.02     55.47 o 
  -1   2   2      180.12      209.66     69.83 o 
   0   2   2     1092.40     1128.55     65.24 o 
   1   2   2       87.53       76.68     42.71 o 
   2   2   2     1112.08     1034.68     37.88 o 
   3   2   2        0.68       10.27     36.25 o 
   4   2   2       57.15       67.05     50.65 o 
   5   2   2       14.65       39.73     39.56 o 
   6   2   2      351.95      329.91     58.09 o 
   7   2   2       27.11       88.29     55.98 o 
   8   2   2      534.58      542.22     54.29 o 
   9   2   2        0.50       24.26     58.14 o 
  10   2   2       55.82       63.05     76.81 o 
 -10   3   2      231.69      244.11     93.80 o 
  -9   3   2      141.50      136.30     79.54 o 
  -8   3   2     7718.49     7855.73     88.04 o 
  -7   3   2     1050.86     1105.95     62.35 o 
  -6   3   2    15371.12    15735.70    507.61 o 
  -5   3   2      723.53      863.69     79.14 o 
  -4   3   2     2678.38     2610.44    159.49 o 
  -3   3   2        4.76       20.46     63.18 o 
  -2   3   2    39412.88    38429.68    864.32 o 
  -1   3   2     4465.08     4634.51     81.48 o 
   0   3   2    54061.58    54209.76   1196.45 o 
   1   3   2     6773.72     7234.43     76.48 o 
   2   3   2    11401.80    12088.71    113.96 o 
   3   3   2     1071.59     1207.05     68.37 o 
   4   3   2    34192.84    34963.85    159.13 o 
   5   3   2     8098.83     8056.33     96.09 o 
   6   3   2    17655.67    17964.18    129.27 o 
   7   3   2      385.86      323.03     73.12 o 
   8   3   2        4.73       -0.11     74.99 o 
   9   3   2      160.35      134.89     93.58 o 
  10   3   2     3484.30     3479.91    108.30 o 
 -10   4   2     3009.17     2937.23    106.76 o 
  -9   4   2      405.66      448.27     87.20 o 
  -8   4   2      925.67     1002.37     62.11 o 
  -7   4   2        0.35       -5.82     71.09 o 
  -6   4   2     9426.39     9895.52    101.66 o 
  -5   4   2     3013.68     3022.31     77.37 o 
  -4   4   2    32570.97    31612.61    137.80 o 
  -3   4   2     6504.58     6534.93    284.32 o 
  -2   4   2    24476.22    26424.14    160.93 o 
  -1   4   2       82.68       42.71     45.63 o 
   0   4   2     9371.87     9392.73     83.18 o 
   1   4   2    13639.49    14028.42    183.84 o 
   2   4   2    59508.32    59625.78   1139.51 o 
   3   4   2     7430.57     7315.52    107.47 o 
   4   4   2    13249.93    13159.90     95.74 o 
   5   4   2        1.71      119.32     67.80 o 
   6   4   2     7686.88     7734.16     94.44 o 
   7   4   2     1716.27     1687.29     76.54 o 
   8   4   2     9205.48     9432.35    113.99 o 
   9   4   2     1034.86     1025.80     84.34 o 
  10   4   2     1057.26      990.13    115.68 o 
 -10   5   2       68.14      103.38    102.47 o 
  -9   5   2       91.16       -8.77     94.30 o 
  -8   5   2      627.52      707.49     83.33 o 
  -7   5   2      116.23      274.63     69.92 o 
  -6   5   2      737.28      727.87     63.30 o 
  -5   5   2      113.43      193.78     65.31 o 
  -4   5   2      117.09        0.43     62.77 o 
  -3   5   2      145.10      166.51     93.56 o 
  -2   5   2     5032.05     5285.81    110.08 o 
  -1   5   2     1834.66     1826.34     54.74 o 
   0   5   2     4023.85     4302.30     61.24 o 
   1   5   2     1125.65     1132.66     70.26 o 
   2   5   2       76.79       82.26     35.34 o 
   3   5   2        2.53        7.23     44.86 o 
   4   5   2     2715.64     2583.42     57.23 o 
   5   5   2      521.69      632.85     68.66 o 
   6   5   2     1471.49     1555.88     72.63 o 
   7   5   2      143.32      213.72     51.13 o 
   8   5   2        0.32        6.34     73.97 o 
   9   5   2       20.07       -1.95     85.96 o 
  10   5   2      215.93      416.18    102.69 o 
  -9   6   2      414.88      492.89     89.80 o 
  -8   6   2      282.08      367.44     78.93 o 
  -7   6   2       18.69       20.35     78.09 o 
  -6   6   2     1266.13     1298.53     74.29 o 
  -5   6   2     1249.58     1375.90     67.54 o 
  -4   6   2     5688.74     5878.73     82.59 o 
  -3   6   2     1940.17     2099.07     58.01 o 
  -2   6   2     1412.57     1482.99     89.34 o 
  -1   6   2        7.33      -17.50     35.34 o 
   0   6   2     6363.90     6312.36     75.12 o 
   1   6   2     4503.43     4498.08    166.77 o 
   2   6   2    10568.56    10500.29    169.03 o 
   3   6   2     4239.04     4234.86     50.50 o 
   4   6   2     1923.59     1853.06     75.36 o 
   5   6   2       27.72       46.07     45.96 o 
   6   6   2     1374.70     1381.70     71.57 o 
   7   6   2     1297.85     1353.27     62.21 o 
   8   6   2     1745.80     1812.77     91.00 o 
   9   6   2      324.10      308.46     93.23 o 
  -9   7   2      960.74      905.14    108.30 o 
  -8   7   2     3775.41     3378.72     91.83 o 
  -7   7   2     5463.21     5434.75     77.85 o 
  -6   7   2     4509.46     4566.46     68.25 o 
  -5   7   2      150.49      370.92     65.13 o 
  -4   7   2      300.80      242.31     57.34 o 
  -3   7   2     5309.88     5227.39     69.24 o 
  -2   7   2    26740.04    26224.14    445.05 o 
  -1   7   2    12984.28    12776.65     73.77 o 
   0   7   2    16026.40    16587.00     86.49 o 
   1   7   2     4812.57     4943.58    167.60 o 
   2   7   2      302.02      296.49     48.50 o 
   3   7   2     7945.67     7795.17    115.54 o 
   4   7   2    11132.10    11883.54    100.12 o 
   5   7   2     6580.83     6624.27     84.60 o 
   6   7   2     5612.75     5540.33     89.93 o 
   7   7   2      420.92      431.74     83.80 o 
   8   7   2       62.46      145.92     65.39 o 
   9   7   2      331.82      567.92     97.64 o 
  -8   8   2      114.58      246.07     94.02 o 
  -7   8   2       79.19      107.80     85.88 o 
  -6   8   2     2085.54     2289.57     74.53 o 
  -5   8   2     2863.85     2906.66     78.56 o 
  -4   8   2     4635.79     4558.08    259.67 o 
  -3   8   2     5708.70     5757.33    113.69 o 
  -2   8   2       19.65       86.93     49.29 o 
  -1   8   2      101.92       88.52     47.18 o 
   0   8   2     4153.52     4239.56     58.48 o 
   1   8   2     5532.89     5494.66     63.13 o 
   2   8   2     9345.11     9270.63    114.34 o 
   3   8   2     3297.77     3444.26    104.59 o 
   4   8   2      447.86      443.22     43.48 o 
   5   8   2       87.31       46.60     64.87 o 
   6   8   2      880.31     1041.69     71.95 o 
   7   8   2     1716.98     1846.42     84.25 o 
   8   8   2     1333.50     1396.52     99.41 o 
  -8   9   2        6.73        6.12     92.09 o 
  -7   9   2      167.01      108.52     87.04 o 
  -6   9   2       19.45      104.94     71.82 o 
  -5   9   2        0.35      126.06     66.19 o 
  -4   9   2      404.87      611.02    125.24 o 
  -3   9   2        8.92       17.36     40.48 o 
  -2   9   2      448.15      426.61     51.50 o 
  -1   9   2       81.67      112.76     40.24 o 
   0   9   2       82.47      152.30     48.04 o 
   1   9   2      116.12       91.92     49.70 o 
   2   9   2      171.28      161.20     47.49 o 
   3   9   2      445.21      519.06     52.93 o 
   4   9   2       10.67       67.02     55.38 o 
   5   9   2        2.95       67.63     70.96 o 
   6   9   2       69.65       40.55     79.76 o 
   7   9   2        3.29      -23.66     86.37 o 
   8   9   2       18.95       99.79    105.44 o 
  -7  10   2      309.82      293.59     75.22 o 
  -6  10   2      832.31      920.27     78.25 o 
  -5  10   2     4239.30     4203.53     69.79 o 
  -4  10   2     2761.04     2834.56    100.89 o 
  -3  10   2     3601.60     3604.60     56.60 o 
  -2  10   2      286.16      327.00     54.88 o 
  -1  10   2      132.24      147.86     87.30 o 
   0  10   2      404.11      324.56     50.41 o 
   1  10   2     7525.42     7230.78    186.44 o 
   2  10   2     2995.96     2868.20     67.12 o 
   3  10   2     4056.49     3976.68    108.71 o 
   4  10   2      130.93      111.13     47.56 o 
   5  10   2      175.81       90.86     79.98 o 
   6  10   2      491.23      377.83     81.79 o 
   7  10   2     1840.14     1868.34    110.43 o 
  -6  11   2      582.42      628.17     74.77 o 
  -5  11   2      400.39      275.03     92.11 o 
  -4  11   2      120.14      121.36     60.09 o 
  -3  11   2     2523.55     2324.25    151.13 o 
  -2  11   2     1701.07     1691.21     59.90 o 
  -1  11   2     8562.29     8354.16    155.75 o 
   0  11   2     1118.17     1156.06     57.46 o 
   1  11   2     1890.93     2004.78     60.44 o 
   2  11   2      205.00      163.21     74.26 o 
   3  11   2     2004.81     1969.44     56.07 o 
   4  11   2     1991.68     1862.53     57.54 o 
   5  11   2     4749.33     4965.42    106.40 o 
   6  11   2      981.00      961.17    103.88 o 
  -5  12   2      474.30      368.74     75.95 o 
  -4  12   2      394.23      377.81     56.25 o 
  -3  12   2      291.51      282.32     71.21 o 
  -2  12   2       26.62       61.99     52.69 o 
  -1  12   2       60.10       37.38     83.87 o 
   0  12   2      180.64      142.45     63.91 o 
   1  12   2      977.41      939.65     84.45 o 
   2  12   2      307.50      287.33     51.93 o 
   3  12   2      432.67      436.40     57.35 o 
   4  12   2       28.81        3.46     58.65 o 
   5  12   2        4.32       99.15    107.08 o 
  -3  13   2      388.87      391.01     82.25 o 
  -2  13   2       10.04        3.24     58.95 o 
  -1  13   2     1315.57     1347.27     69.39 o 
   0  13   2      204.54      251.86     64.75 o 
   1  13   2      260.35      426.42     66.86 o 
   2  13   2       98.07      145.88     60.31 o 
   3  13   2      197.93      234.61     66.28 o 
  -9   0   3        1.74       47.72     62.35 o 
  -7   0   3       30.57       -4.31     48.04 o 
  -5   0   3      166.55      156.52     62.50 o 
  -3   0   3       31.21       99.78     51.64 o 
  -1   0   3       73.29      116.79     46.38 o 
   1   0   3        7.39        9.92     62.63 o 
   3   0   3      140.10      173.95     47.18 o 
   5   0   3       16.86       25.50     72.22 o 
   7   0   3        2.00       51.13     73.20 o 
   9   0   3       11.14      112.08     82.50 o 
 -10   1   3     3771.11     3746.65     64.31 o 
  -9   1   3       12.24      -10.17     43.80 o 
  -8   1   3     3212.49     3287.75     46.27 o 
  -7   1   3      101.92      105.98     40.53 o 
  -6   1   3     2086.60     2238.06     72.55 o 
  -5   1   3      125.12       57.98     62.29 o 
  -4   1   3     8618.68     8281.22    120.62 o 
  -3   1   3      944.12      965.74     68.61 o 
  -1   1   3      390.96      366.42     42.99 o 
   0   1   3    13933.75    14127.40    132.38 o 
   1   1   3     1533.69     1594.25     48.59 o 
   2   1   3    47257.46    46291.20    873.08 o 
   3   1   3        8.72       18.41     33.09 o 
   4   1   3    17102.85    16921.73    142.09 o 
   5   1   3      148.13      168.65     48.80 o 
   6   1   3        5.06       -3.94     50.95 o 
   7   1   3        6.22       -6.99     53.27 o 
   8   1   3     8723.41     8630.78     90.32 o 
   9   1   3       40.45       57.69     69.03 o 
  10   1   3     2504.95     2450.00     72.66 o 
 -10   2   3      167.52      223.11     56.82 o 
  -9   2   3        0.11       45.74     44.78 o 
  -8   2   3     6072.68     6263.97    164.45 o 
  -7   2   3      723.71      789.92     45.52 o 
  -6   2   3    23713.39    24353.83    101.29 o 
  -5   2   3     4027.51     4015.60    106.76 o 
  -4   2   3     7562.35     7477.27    128.09 o 
  -3   2   3     1135.40     1173.66     71.50 o 
  -2   2   3    20049.71    18571.40    141.25 o 
  -1   2   3      280.29      256.80     56.30 o 
   1   2   3     4462.13     4503.27     63.81 o 
   2   2   3    19466.11    20169.71    241.02 o 
   3   2   3      393.30      378.05     32.71 o 
   4   2   3    26900.66    27002.14    278.79 o 
   5   2   3     5251.08     5005.16     70.64 o 
   6   2   3    29447.69    29688.01    693.64 o 
   7   2   3     1379.22     1439.54     58.12 o 
   8   2   3     3174.11     3130.34     74.71 o 
   9   2   3        9.70      -12.80     55.02 o 
  10   2   3     1605.14     1698.85     86.52 o 
 -10   3   3      900.74      914.53    108.16 o 
  -9   3   3      142.63      126.58     87.68 o 
  -8   3   3      855.09      820.90     67.52 o 
  -7   3   3        1.28      -41.26     52.17 o 
  -6   3   3      227.78      275.55     53.03 o 
  -5   3   3      351.36      272.37     95.03 o 
  -4   3   3    11698.73    11707.58    180.46 o 
  -3   3   3      666.62      660.39     57.62 o 
  -2   3   3    11761.73    11707.04    287.28 o 
  -1   3   3      353.20      357.96     49.44 o 
   0   3   3       95.79      161.75     48.70 o 
   1   3   3       46.43       33.53     38.60 o 
   2   3   3    23694.25    24777.66    542.06 o 
   3   3   3      597.76      621.01     37.96 o 
   4   3   3     9563.84     9576.38    133.17 o 
   5   3   3      469.20      514.16     59.51 o 
   6   3   3       27.03       54.00     63.20 o 
   7   3   3      342.92      318.38     74.25 o 
   8   3   3     2264.39     2363.86     89.58 o 
   9   3   3      154.98      114.46     82.56 o 
  10   3   3      912.92      812.53     96.31 o 
 -10   4   3       62.55      189.68    104.93 o 
  -9   4   3       26.87      -12.12     85.31 o 
  -8   4   3      846.03     1134.39     83.78 o 
  -7   4   3      380.22      343.41     65.35 o 
  -6   4   3     3008.24     3168.29     74.41 o 
  -4   4   3      399.85      406.41    112.39 o 
  -3   4   3      191.03      162.14     57.08 o 
  -2   4   3     3791.61     3826.22     72.07 o 
  -1   4   3     3481.12     3670.90     64.15 o 
   0   4   3     3194.34     3055.84     99.95 o 
   1   4   3     1052.55     1016.54     33.24 o 
   2   4   3      648.97      602.57     35.43 o 
   3   4   3      489.82      465.77     32.12 o 
   4   4   3     3726.13     3826.38     64.34 o 
   5   4   3      414.05      471.36     51.41 o 
   6   4   3     3329.57     3164.97     66.24 o 
   7   4   3      159.33      192.79     69.73 o 
   8   4   3       50.19      164.87     77.74 o 
   9   4   3       61.73      108.56     91.48 o 
  10   4   3      121.87      120.14     98.03 o 
 -10   5   3     2688.55     3014.96    112.21 o 
  -9   5   3     1457.32     1617.85     96.57 o 
  -8   5   3     2444.60     2804.41     89.81 o 
  -7   5   3      408.87      391.87     73.58 o 
  -6   5   3       53.96      -35.56     64.56 o 
  -5   5   3     1798.54     1941.09     70.26 o 
  -4   5   3    32917.89    33586.29    381.06 o 
  -3   5   3     9473.49     9381.43    466.55 o 
  -2   5   3    26249.59    27103.60    137.32 o 
  -1   5   3     1824.34     1868.90     88.69 o 
   0   5   3      124.25      262.36     36.87 o 
   1   5   3     6011.28     6130.55    325.61 o 
   2   5   3    70626.29    73139.77    882.13 o 
   3   5   3    11139.95    10980.80    215.65 o 
   4   5   3    16195.76    16384.47    112.92 o 
   5   5   3     2014.35     2218.36     76.31 o 
   6   5   3      294.24      408.60     68.58 o 
   7   5   3     1459.00     1519.63     77.37 o 
   8   5   3     5072.86     5135.68     93.61 o 
   9   5   3     1569.83     1475.55     92.18 o 
  10   5   3     3010.37     3027.88    125.95 o 
  -9   6   3      106.03       89.33     98.07 o 
  -8   6   3     2495.52     2241.94     91.95 o 
  -7   6   3     1983.05     1958.87     85.67 o 
  -6   6   3     6881.52     7369.09     84.96 o 
  -5   6   3     1332.23     1429.34     51.07 o 
  -4   6   3      529.18      620.12     81.00 o 
  -3   6   3      922.74     1003.82     82.10 o 
  -2   6   3    14363.10    14777.47    101.65 o 
  -1   6   3     8900.11     9130.15    119.14 o 
   0   6   3    29111.95    29373.63    473.13 o 
   1   6   3     6993.34     6975.71     90.41 o 
   2   6   3     3370.43     3439.28     75.06 o 
   3   6   3      237.97      223.14     44.00 o 
   4   6   3     5589.37     5529.90     87.92 o 
   5   6   3     2967.63     3127.88     75.71 o 
   6   6   3     8519.19     8358.48     90.76 o 
   7   6   3     1874.34     1883.15     79.74 o 
   8   6   3      541.26      650.76     88.33 o 
   9   6   3       16.13      -13.46     99.72 o 
  -9   7   3        0.12       73.94     94.59 o 
  -8   7   3        5.68      234.19     87.39 o 
  -7   7   3        5.63      157.34     72.41 o 
  -6   7   3       90.81       17.34     51.36 o 
  -5   7   3       20.36        7.04     65.24 o 
  -4   7   3      246.81      252.69     54.27 o 
  -3   7   3        6.57       21.44     47.87 o 
  -2   7   3        0.88       22.64     64.48 o 
  -1   7   3      276.07      276.18     68.55 o 
   0   7   3        0.76       -2.41     65.29 o 
   1   7   3       38.17       93.71     37.08 o 
   2   7   3      186.28      261.98     42.19 o 
   3   7   3      175.92      206.94     44.43 o 
   4   7   3      185.91      153.64     57.92 o 
   5   7   3      209.34      210.06     63.19 o 
   6   7   3        7.34       33.24     73.98 o 
   7   7   3       38.74       31.68     84.21 o 
   8   7   3       50.89       64.91     82.50 o 
   9   7   3       24.77      111.32    108.01 o 
  -8   8   3      409.25      462.94     69.78 o 
  -7   8   3     2134.70     2417.18     68.49 o 
  -6   8   3     3349.36     3415.57     67.30 o 
  -5   8   3     2252.14     2287.08     75.12 o 
  -4   8   3      280.81      250.29     57.34 o 
  -3   8   3      162.55      164.34     41.03 o 
  -2   8   3     2256.75     2255.05     56.64 o 
  -1   8   3     7271.68     7210.33     67.12 o 
   0   8   3    11315.46    11270.20    351.08 o 
   1   8   3     2270.24     2197.89     79.45 o 
   2   8   3     1992.27     1962.54     42.69 o 
   3   8   3      372.98      409.16     44.65 o 
   4   8   3     1946.40     1863.17     60.19 o 
   5   8   3     3549.45     3469.72     63.39 o 
   6   8   3     2839.99     2860.10     81.28 o 
   7   8   3     1610.02     1561.57     67.42 o 
   8   8   3      210.55      206.97     89.54 o 
  -8   9   3      597.21      473.39    106.56 o 
  -7   9   3      269.19      150.60     85.30 o 
  -6   9   3      723.72      680.16     74.94 o 
  -5   9   3     4993.97     4797.16     67.54 o 
  -4   9   3     2408.98     2438.85    110.37 o 
  -3   9   3     9153.99     8982.62    248.41 o 
  -2   9   3     9065.77     9085.60    138.63 o 
  -1   9   3      777.25      793.40     51.45 o 
   0   9   3     2925.55     2778.80     57.76 o 
   1   9   3     3005.33     2988.01    186.50 o 
   2   9   3     5934.41     5982.30     56.19 o 
   3   9   3    12221.34    12536.86    264.60 o 
   4   9   3     1863.47     1964.33     91.33 o 
   5   9   3      764.20      753.90     55.63 o 
   6   9   3        1.22       19.87     77.34 o 
   7   9   3     1147.60      990.97     90.44 o 
   8   9   3     1641.26     1650.08    100.60 o 
  -7  10   3      778.44      856.97     94.72 o 
  -6  10   3      985.15      832.28     87.23 o 
  -5  10   3      901.73      837.90     81.60 o 
  -4  10   3       35.72      193.45     96.31 o 
  -3  10   3       75.79       47.63     47.31 o 
  -2  10   3      871.03      804.53     57.94 o 
  -1  10   3     3130.90     3070.52     68.01 o 
   0  10   3     1357.60     1297.97     53.13 o 
   1  10   3     1845.62     1767.58    119.85 o 
   2  10   3      149.93      207.81     43.26 o 
   3  10   3       79.91       44.24     67.90 o 
   4  10   3      845.17      856.33     48.31 o 
   5  10   3     1634.28     1722.72     84.84 o 
   6  10   3      849.69      912.17     92.69 o 
   7  10   3      849.06      647.38     80.49 o 
  -6  11   3       16.33      129.83     90.05 o 
  -5  11   3      266.96      309.52     84.91 o 
  -4  11   3       20.64      137.16     57.86 o 
  -3  11   3      594.32      647.05     63.06 o 
  -2  11   3       87.75      140.54     90.90 o 
  -1  11   3       23.27      -26.24     56.51 o 
   0  11   3       53.82       70.35     50.49 o 
   1  11   3      355.90      411.96     52.35 o 
   2  11   3       65.81       72.32     40.98 o 
   3  11   3      739.98      756.97     47.50 o 
   4  11   3       35.39      150.41     65.61 o 
   5  11   3       64.52       21.40     66.99 o 
   6  11   3       23.15       25.48     93.28 o 
  -5  12   3     1655.17     1676.98     95.38 o 
  -4  12   3       93.10      111.57     75.49 o 
  -3  12   3      152.16      134.16     63.60 o 
  -2  12   3      321.61      331.84     67.45 o 
  -1  12   3     7350.87     7067.52    156.17 o 
   0  12   3      573.97      489.03     56.14 o 
   1  12   3     4648.09     4595.88     68.37 o 
   2  12   3       57.74       89.94     47.35 o 
   3  12   3      205.53      180.69     55.37 o 
   4  12   3      327.91      316.04     70.18 o 
   5  12   3     2223.98     1999.98    101.66 o 
  -3  13   3     2882.54     2728.83    123.58 o 
  -2  13   3      316.15      253.00     74.44 o 
  -1  13   3      184.78      163.42     70.53 o 
   0  13   3        2.72       42.62     64.95 o 
   1  13   3     1579.43     1551.96     57.86 o 
   2  13   3      864.58      797.42     62.03 o 
   3  13   3     3265.21     3142.22    106.10 o 
 -10   0   4     2887.61     3006.76     89.08 o 
  -8   0   4     9073.76     9218.72     89.04 o 
  -6   0   4     3721.67     3581.34     81.28 o 
  -4   0   4    56997.34    55609.79    222.05 o 
  -2   0   4    11480.51    10605.01     87.97 o 
   0   0   4    29624.00    30139.76    158.98 o 
   2   0   4     6441.11     5521.51     75.27 o 
   4   0   4    72080.42    72871.56    689.01 o 
   6   0   4     3278.14     3292.46     89.34 o 
   8   0   4     4893.92     4886.50    101.19 o 
  10   0   4     6892.35     6809.47    130.34 o 
 -10   1   4      983.03      990.38     57.23 o 
  -9   1   4       11.69       38.02     47.20 o 
  -8   1   4      682.52      734.02     39.56 o 
  -7   1   4      264.67      268.26     34.45 o 
  -6   1   4    11738.61    11554.76    270.81 o 
  -5   1   4      395.15      361.52     65.19 o 
  -4   1   4     5150.55     5334.75     93.84 o 
  -3   1   4      598.48      630.09     43.56 o 
  -2   1   4       35.17       69.34     29.49 o 
  -1   1   4      365.57      348.51     31.19 o 
   0   1   4    67376.74    65162.38   1016.81 o 
   1   1   4      989.71      951.11     35.11 o 
   2   1   4    40174.54    40443.09    206.97 o 
   3   1   4       33.87       50.01     30.46 o 
   4   1   4      180.51      211.00     31.93 o 
   5   1   4      441.43      416.83     37.79 o 
   6   1   4    10887.88    11024.34    241.13 o 
   7   1   4       90.74       64.49     51.34 o 
   8   1   4     4172.11     4207.37     74.66 o 
   9   1   4       13.87      -13.70     64.21 o 
  10   1   4       56.22       60.68     80.00 o 
 -10   2   4       89.25       86.38     56.07 o 
  -9   2   4        1.03       50.79     45.99 o 
  -8   2   4      542.32      566.60     40.06 o 
  -7   2   4        4.19       51.82     41.87 o 
  -6   2   4      120.63      124.65     70.80 o 
  -5   2   4       30.62       44.40     74.61 o 
  -4   2   4     1259.17     1225.77     81.05 o 
  -3   2   4      160.20      145.43     44.07 o 
  -2   2   4     4061.28     4090.38     76.01 o 
  -1   2   4       33.29       57.61     31.38 o 
   0   2   4     2726.25     2903.52     55.62 o 
   1   2   4      358.46      375.54     34.80 o 
   2   2   4      263.45      237.23     31.72 o 
   3   2   4       68.03       54.76     30.09 o 
   4   2   4     3143.01     3160.06     51.89 o 
   5   2   4        0.32      -18.14     41.52 o 
   6   2   4       81.89      121.63     55.88 o 
   7   2   4        6.23      -21.20     54.78 o 
   8   2   4      276.90      363.63     62.80 o 
   9   2   4        1.12       47.84     68.50 o 
  10   2   4      313.63      330.70     77.94 o 
 -10   3   4     1268.46     1282.08     77.43 o 
  -9   3   4       52.45       34.01     61.31 o 
  -8   3   4     1442.68     1430.60     61.49 o 
  -7   3   4      789.75      769.06     51.43 o 
  -6   3   4    15928.50    15484.43    194.80 o 
  -5   3   4     4644.86     4452.83    115.76 o 
  -4   3   4    20062.32    19718.17    197.64 o 
  -3   3   4      693.74      715.46     50.56 o 
  -2   3   4     2608.40     2598.36     99.06 o 
  -1   3   4     4123.52     4070.01    129.21 o 
   0   3   4    27632.13    26095.01    248.44 o 
   1   3   4     4243.75     4277.65     52.40 o 
   2   3   4    27485.45    28413.22    338.18 o 
   3   3   4       48.86       72.09     34.15 o 
   4   3   4     2106.92     2170.24     42.71 o 
   5   3   4     1371.34     1337.77     58.65 o 
   6   3   4    19859.76    20298.23    805.61 o 
   7   3   4     1708.51     1637.17     68.93 o 
   8   3   4     5769.80     5777.42    103.92 o 
   9   3   4       12.27       63.82     91.93 o 
  10   3   4       25.65       48.74    103.86 o 
 -10   4   4     1623.24     1538.94     76.42 o 
  -9   4   4      735.75      861.87     90.60 o 
  -8   4   4     7973.79     8736.46    108.06 o 
  -7   4   4      493.19      449.82     65.93 o 
  -6   4   4      333.57      374.53     63.74 o 
  -5   4   4      306.08      309.46    112.87 o 
  -4   4   4    17815.20    17674.92    271.16 o 
  -3   4   4     3003.39     2758.94     78.68 o 
  -2   4   4    68193.25    67364.45    442.02 o 
  -1   4   4     6017.23     6245.43     72.64 o 
   0   4   4      114.20      155.61     75.40 o 
   1   4   4      301.51      335.18     34.31 o 
   2   4   4    17286.09    16848.76    109.92 o 
   3   4   4     6476.72     6398.37    225.92 o 
   4   4   4    41309.64    40317.22    167.13 o 
   5   4   4     1647.41     1661.81     75.95 o 
   6   4   4     4567.97     4788.99     70.86 o 
   7   4   4        0.18       76.89     52.82 o 
   8   4   4     5927.78     6156.12    103.44 o 
   9   4   4      669.84      581.68     94.33 o 
  10   4   4     2589.06     2505.22    106.40 o 
 -10   5   4       25.99       31.36     74.04 o 
  -9   5   4        4.80       23.75     67.11 o 
  -8   5   4      208.67      249.14     83.75 o 
  -7   5   4       63.66      146.35     71.64 o 
  -6   5   4     1091.65     1204.09     65.76 o 
  -4   5   4      383.68      414.53     66.80 o 
  -3   5   4       42.06       33.95     48.67 o 
  -2   5   4      169.01      203.52     51.96 o 
  -1   5   4        1.93       36.27     36.74 o 
   0   5   4     2997.14     3103.98     67.18 o 
   1   5   4     1001.92      998.98     38.16 o 
   2   5   4     1411.30     1462.68     41.54 o 
   3   5   4     1504.56     1484.54     57.19 o 
   4   5   4      300.37      293.69     47.25 o 
   5   5   4        1.42       70.33     69.54 o 
   6   5   4     1076.78     1114.00     54.51 o 
   7   5   4      615.26      543.08     57.34 o 
   8   5   4      554.67      472.22     89.01 o 
   9   5   4      100.99      306.57     87.22 o 
  -9   6   4      589.03      658.23     90.83 o 
  -8   6   4     1978.49     2226.89     85.55 o 
  -7   6   4      832.05     1028.37     72.81 o 
  -6   6   4      212.49      257.99     63.68 o 
  -5   6   4      133.79      226.52     63.14 o 
  -4   6   4     3038.17     2889.84    132.71 o 
  -3   6   4     6064.06     6143.20    124.00 o 
  -2   6   4     9755.81    10178.79     87.15 o 
  -1   6   4     5364.85     5454.23     64.08 o 
   0   6   4      264.74      206.85     46.65 o 
   1   6   4     1761.42     1899.13     37.62 o 
   2   6   4     5506.94     5387.24     50.77 o 
   3   6   4     3809.09     3603.77    115.35 o 
   4   6   4     6444.05     6590.43    144.79 o 
   5   6   4      650.46      517.68     70.20 o 
   6   6   4      429.90      500.07     73.06 o 
   7   6   4       53.82       50.70     82.12 o 
   8   6   4     1336.45     1306.94     86.02 o 
   9   6   4     1101.01     1043.33    105.76 o 
  -9   7   4        1.48      -52.27     94.01 o 
  -8   7   4      287.70      290.24     82.11 o 
  -7   7   4     1393.05     1642.86     84.13 o 
  -6   7   4     8481.30     8540.71     96.45 o 
  -5   7   4     6438.80     6428.52     84.36 o 
  -4   7   4     4921.30     5037.39    450.91 o 
  -3   7   4      414.63      434.84     93.71 o 
  -2   7   4     2981.22     2967.46    116.59 o 
  -1   7   4     7798.50     7847.15    134.19 o 
   0   7   4    34703.34    33955.67    723.55 o 
   1   7   4     8629.15     8477.08     93.73 o 
   2   7   4    14148.38    14192.16    292.55 o 
   3   7   4     2374.91     2408.43     49.52 o 
   4   7   4      315.74      340.57     43.87 o 
   5   7   4     2615.19     2647.76     75.60 o 
   6   7   4     7481.63     7395.99     92.18 o 
   7   7   4     4277.29     4302.70     97.16 o 
   8   7   4     2721.20     2917.80     99.89 o 
   9   7   4      336.48      309.38    100.22 o 
  -8   8   4      849.74      989.26     97.65 o 
  -7   8   4      378.02      323.48     87.81 o 
  -6   8   4      162.24      222.89     71.35 o 
  -5   8   4      242.78      109.88     50.12 o 
  -4   8   4     3461.00     3621.09    352.21 o 
  -3   8   4     3148.56     3140.55    116.77 o 
  -2   8   4     4807.33     4839.12    113.69 o 
  -1   8   4     5010.70     5122.41     92.18 o 
   0   8   4      341.77      468.52     71.44 o 
   1   8   4      303.21      377.57     47.55 o 
   2   8   4     2835.29     2881.01     49.75 o 
   3   8   4     5943.02     5866.96    130.64 o 
   4   8   4     5325.22     5093.94    142.98 o 
   5   8   4     2499.23     2391.59     75.48 o 
   6   8   4      216.81      210.27     72.27 o 
   7   8   4        0.17      133.08     78.91 o 
   8   8   4      535.53      565.83     89.71 o 
  -8   9   4       35.89        6.43    107.06 o 
  -7   9   4        0.67        1.10     94.88 o 
  -6   9   4       16.48       86.27     72.98 o 
  -5   9   4      231.35      313.23     72.43 o 
  -4   9   4        4.69       23.71     59.93 o 
  -3   9   4      287.67      277.25     43.85 o 
  -2   9   4      402.77      406.22     41.12 o 
  -1   9   4      611.54      544.32     49.82 o 
   0   9   4       83.89       97.14     63.40 o 
   1   9   4      127.75      234.33     57.59 o 
   2   9   4       20.88       45.29     34.79 o 
   3   9   4        0.21      -13.02     39.38 o 
   4   9   4       48.32       49.24     55.31 o 
   5   9   4      110.66       55.36     56.93 o 
   6   9   4        9.11       61.29     57.57 o 
   7   9   4      102.35      272.18     99.39 o 
   8   9   4        7.62       14.68    108.78 o 
  -7  10   4      799.52      894.31    106.45 o 
  -6  10   4      279.04      366.04     80.23 o 
  -5  10   4      178.49       51.67     72.57 o 
  -4  10   4     1728.48     1618.87     79.68 o 
  -3  10   4     6131.59     5975.60    178.15 o 
  -2  10   4     1464.27     1539.07     55.53 o 
  -1  10   4     4025.22     4173.54     60.67 o 
   0  10   4      465.98      526.17     50.46 o 
   1  10   4     1281.40     1216.75     69.80 o 
   2  10   4      671.10      803.37     57.60 o 
   3  10   4     4288.97     4407.66     79.11 o 
   4  10   4     3048.02     2967.01     86.22 o 
   5  10   4     2902.71     2662.46     85.19 o 
   6  10   4       76.19      114.91     64.89 o 
   7  10   4       37.86       61.51    109.61 o 
  -6  11   4     1094.15     1082.87    102.56 o 
  -5  11   4     4151.09     4217.87     93.96 o 
  -4  11   4     1167.42     1200.13    108.67 o 
  -3  11   4      250.23      318.49     65.94 o 
  -2  11   4      101.04      111.73     56.68 o 
  -1  11   4     4777.71     4656.84    141.12 o 
   0  11   4     1728.30     1560.11     58.29 o 
   1  11   4     8856.31     8570.88    241.57 o 
   2  11   4      708.05      687.90     42.30 o 
   3  11   4      613.99      557.82     52.97 o 
   4  11   4      124.49      171.89     64.17 o 
   5  11   4     1951.30     2221.56    102.14 o 
   6  11   4     1161.53     1033.50    109.48 o 
  -5  12   4      157.18      283.00    104.48 o 
  -4  12   4      372.00      348.08     79.43 o 
  -3  12   4      693.36      638.92     69.23 o 
  -2  12   4      366.00      331.07     66.99 o 
  -1  12   4      329.99      452.10     62.94 o 
   0  12   4       20.30       27.78     60.50 o 
   1  12   4       67.86       89.11     49.10 o 
   2  12   4      415.56      463.86     53.48 o 
   3  12   4      554.07      590.54     60.47 o 
   4  12   4      174.25      118.70     60.08 o 
   5  12   4      311.07      271.12     97.49 o 
  -3  13   4       73.68      127.97     76.81 o 
  -2  13   4        2.35       48.84     69.79 o 
  -1  13   4      574.26      549.00     96.79 o 
   0  13   4        5.63       87.18     62.29 o 
   1  13   4     1384.06     1358.10     57.20 o 
   2  13   4      131.66      192.52     58.51 o 
   3  13   4       28.00       31.73     68.38 o 
  -9   0   5       17.62       24.12     68.01 o 
  -7   0   5       54.12      142.08     66.84 o 
  -5   0   5       93.96      125.53     60.89 o 
  -3   0   5        1.28      -54.41     54.41 o 
  -1   0   5        0.83       19.02     37.88 o 
   1   0   5       18.49       72.83     40.45 o 
   3   0   5       41.34       33.42     48.07 o 
   5   0   5      346.77      319.61     49.74 o 
   7   0   5       87.01       83.03     71.37 o 
   9   0   5        0.19      -55.84     99.39 o 
 -10   1   5      382.33      359.88     56.63 o 
  -9   1   5       25.18       48.14     45.03 o 
  -8   1   5     6841.25     6858.33     61.43 o 
  -7   1   5        8.02       11.37     45.66 o 
  -6   1   5     6347.59     6425.88    208.66 o 
  -5   1   5       53.84       43.38     41.57 o 
  -4   1   5     5026.31     5367.91     61.88 o 
  -3   1   5      385.44      440.01     31.79 o 
  -2   1   5    40417.83    39168.53    119.23 o 
  -1   1   5      130.23      180.16     29.36 o 
   0   1   5    40689.16    40902.53    846.73 o 
   1   1   5      481.67      487.56     29.62 o 
   2   1   5      198.22      163.91     30.06 o 
   3   1   5      224.18      255.28     33.96 o 
   4   1   5    24071.06    23820.69    200.82 o 
   5   1   5      202.14      219.79     34.25 o 
   6   1   5    11693.94    11982.15     86.44 o 
   7   1   5       17.14       56.67     48.96 o 
   8   1   5      319.01      340.97     56.46 o 
   9   1   5        1.68      -18.57     63.93 o 
  10   1   5     3401.21     3466.20    157.59 o 
 -10   2   5     3357.33     3342.66     77.29 o 
  -9   2   5       56.30       45.58     45.20 o 
  -8   2   5       97.95      112.22     40.59 o 
  -7   2   5      490.74      446.28     51.28 o 
  -6   2   5    14900.70    14841.61    186.98 o 
  -5   2   5     2992.29     2789.48     94.32 o 
  -4   2   5    47434.24    44683.18    236.62 o 
  -3   2   5     3460.16     3391.97     47.75 o 
  -2   2   5      739.67      715.25     33.21 o 
  -1   2   5      802.51      863.70     35.47 o 
   0   2   5    42687.57    42271.39    778.16 o 
   1   2   5      793.64      782.75     27.97 o 
   2   2   5    55476.22    54466.41    789.95 o 
   3   2   5       35.97       46.72     31.25 o 
   4   2   5     7349.22     7836.82    110.88 o 
   5   2   5      224.32      219.47     36.91 o 
   6   2   5    13513.69    12888.00    115.11 o 
   7   2   5     1147.30     1136.88     57.38 o 
   8   2   5    12795.56    12633.93    325.91 o 
   9   2   5       67.62       65.85     67.78 o 
  10   2   5      490.53      535.73     76.95 o 
 -10   3   5      264.52      228.02     70.75 o 
  -9   3   5       36.55       39.17     54.05 o 
  -8   3   5     2438.01     2356.07     49.59 o 
  -7   3   5      115.57      149.60     48.26 o 
  -6   3   5      982.81      987.51     93.41 o 
  -5   3   5        4.73      -35.16     74.36 o 
  -4   3   5     1821.49     1762.28     64.13 o 
  -3   3   5      114.16      104.31     47.38 o 
  -2   3   5    10284.86     9707.77    254.99 o 
  -1   3   5      530.50      490.68     29.27 o 
   0   3   5     1770.84     1713.11     44.32 o 
   1   3   5      411.91      422.70     28.88 o 
   2   3   5     1864.02     1908.30     36.20 o 
   3   3   5       18.90       30.08     29.33 o 
   4   3   5     8261.66     8112.41     67.82 o 
   5   3   5      238.95      268.79     29.74 o 
   6   3   5     2861.96     2871.18     57.59 o 
   7   3   5      507.37      505.93     59.98 o 
   8   3   5       18.14       76.89     64.96 o 
   9   3   5       38.70      118.30     83.59 o 
  10   3   5      833.00      906.23    109.80 o 
 -10   4   5      316.97      303.86     70.78 o 
  -9   4   5       55.10      100.85     50.13 o 
  -8   4   5      271.91      245.17     82.54 o 
  -7   4   5      134.73      279.52     77.05 o 
  -6   4   5     2209.33     2145.96    126.90 o 
  -5   4   5      769.38      758.72    100.09 o 
  -4   4   5     4400.40     4304.03     80.40 o 
  -3   4   5       41.95       54.30     54.23 o 
  -2   4   5     3425.39     3542.53     63.90 o 
  -1   4   5     1144.90     1094.71     51.60 o 
   0   4   5    10145.14    10762.37    124.76 o 
   1   4   5     1014.31      954.15     33.37 o 
   2   4   5     3510.85     3334.63     69.56 o 
   3   4   5     1074.53     1067.97     49.09 o 
   4   4   5      600.32      626.72     43.65 o 
   5   4   5      170.67      151.94     49.70 o 
   6   4   5      515.67      430.40     53.24 o 
   7   4   5      101.02      143.17     73.40 o 
   8   4   5     2528.78     2604.16     87.21 o 
   9   4   5        0.42       -2.06     92.12 o 
  10   4   5        7.06       23.58    114.32 o 
  -9   5   5      932.27      865.91    115.33 o 
  -8   5   5     7795.03     7916.39    101.90 o 
  -7   5   5     2312.30     2424.65     81.99 o 
  -5   5   5        0.42       26.08    107.99 o 
  -4   5   5     4740.87     4741.69     86.26 o 
  -3   5   5     6563.57     6308.28    206.88 o 
  -2   5   5    37187.46    36996.48   1037.08 o 
  -1   5   5    11100.63    11065.34    284.91 o 
   0   5   5    15850.02    15765.86    238.00 o 
   1   5   5     2101.39     2340.26     56.69 o 
   2   5   5     4487.81     4324.50     48.94 o 
   3   5   5     4317.11     4058.49     81.21 o 
   4   5   5    32212.15    32843.64    847.69 o 
   5   5   5     5263.31     5310.46     86.97 o 
   6   5   5     5722.92     6065.59     90.29 o 
   7   5   5        4.24      114.76     76.21 o 
   8   5   5      293.19      334.57     89.23 o 
   9   5   5      623.62      658.05     92.59 o 
  -9   6   5      282.12      314.41     99.85 o 
  -8   6   5       26.40       38.00     78.66 o 
  -7   6   5      140.67       66.62     74.31 o 
  -6   6   5     5277.38     5181.90     83.89 o 
  -4   6   5     9539.53     9562.51    384.26 o 
  -3   6   5     1567.92     1627.04    114.76 o 
  -2   6   5      193.04      346.95     52.26 o 
  -1   6   5      263.47      254.19     62.66 o 
   0   6   5    16304.54    17003.32    356.53 o 
   1   6   5     9055.46     9166.26    210.14 o 
   2   6   5    17905.69    17907.46    515.88 o 
   3   6   5     5677.48     5520.81     60.50 o 
   4   6   5      948.75     1004.94     60.64 o 
   5   6   5        0.82       17.92     48.65 o 
   6   6   5     3596.26     3514.16     66.95 o 
   7   6   5     1641.61     1928.65     88.63 o 
   8   6   5     4129.18     4199.15     96.21 o 
   9   6   5     1124.90     1066.31     96.17 o 
  -9   7   5        7.04      102.11    106.69 o 
  -8   7   5       63.62      291.05     83.33 o 
  -7   7   5        4.69       16.58     58.54 o 
  -6   7   5        9.40        6.43     72.18 o 
  -5   7   5        0.93      -51.64     65.42 o 
  -4   7   5      258.16      298.13    101.30 o 
  -3   7   5        1.11       49.34     54.83 o 
  -2   7   5      393.13      418.56     53.51 o 
  -1   7   5        7.84       44.37     69.66 o 
   0   7   5      277.92      302.62     62.53 o 
   1   7   5        0.32        0.58     37.72 o 
   2   7   5      113.40       69.62     38.40 o 
   3   7   5       23.98       43.20     49.52 o 
   4   7   5      344.46      400.90     52.01 o 
   5   7   5       88.36      127.25     48.07 o 
   6   7   5      104.00       65.69     52.69 o 
   7   7   5      160.82      172.59     86.36 o 
   8   7   5        9.13       82.18     94.96 o 
   9   7   5        0.14       63.29    100.55 o 
  -8   8   5       45.34      148.83     99.29 o 
  -7   8   5      565.11      560.75     80.66 o 
  -6   8   5      439.60      457.08     55.56 o 
  -5   8   5     3681.24     3631.94     77.37 o 
  -4   8   5     8482.67     8564.68    621.00 o 
  -3   8   5     1711.51     1673.78     89.46 o 
  -2   8   5      297.79      269.68     84.31 o 
  -1   8   5      130.78       93.50     48.13 o 
   0   8   5     3264.67     3173.61     78.74 o 
   1   8   5    10511.43    10395.36    273.95 o 
   2   8   5     5888.71     5915.52     75.06 o 
   3   8   5     2572.04     2663.11     50.91 o 
   4   8   5      567.42      475.80     43.39 o 
   5   8   5      964.62      949.44     77.36 o 
   6   8   5     2290.13     2327.72     81.17 o 
   7   8   5     2158.50     2031.50     96.57 o 
   8   8   5     1088.38      994.14    103.22 o 
  -8   9   5     1904.42     1918.94    111.14 o 
  -7   9   5     2733.35     2622.53     97.04 o 
  -6   9   5     1098.41     1122.34     81.89 o 
  -5   9   5      308.57      519.91     53.68 o 
  -4   9   5      761.16      693.25     49.02 o 
  -3   9   5     5344.82     5320.81     65.35 o 
  -2   9   5     4543.15     4559.32     55.34 o 
  -1   9   5     9937.36     9807.51    221.40 o 
   0   9   5     6012.75     5916.73     64.20 o 
   1   9   5      428.97      454.78     35.15 o 
   2   9   5      633.12      636.50     45.20 o 
   3   9   5     5572.68     5616.33     60.50 o 
   4   9   5     6029.78     5945.05    137.03 o 
   5   9   5     7237.49     7496.35     79.03 o 
   6   9   5     1851.06     1961.12     81.64 o 
   7   9   5      489.92      632.90     91.59 o 
   8   9   5      114.86      181.53     98.99 o 
  -7  10   5      306.90      233.66    107.84 o 
  -6  10   5      770.31      683.99     67.95 o 
  -5  10   5     1615.06     1505.53     77.02 o 
  -4  10   5     1600.29     1427.03     60.19 o 
  -3  10   5     1005.81     1066.84     60.17 o 
  -2  10   5       20.80       -3.96     52.94 o 
  -1  10   5      504.46      476.18     53.96 o 
   0  10   5     1658.31     1606.57     57.35 o 
   1  10   5     2229.21     2264.52    131.61 o 
   2  10   5     1690.82     1558.99     65.92 o 
   3  10   5      789.68      924.89     85.35 o 
   4  10   5       31.33       56.24     47.94 o 
   5  10   5       60.53       27.75     60.78 o 
   6  10   5      506.28      634.88     86.72 o 
   7  10   5      772.16      713.07     81.30 o 
  -6  11   5       71.11       85.79    103.88 o 
  -5  11   5      102.80       30.01     86.13 o 
  -4  11   5       32.57        8.18     68.06 o 
  -3  11   5      223.81      227.12     50.38 o 
  -2  11   5       27.67       85.80     57.72 o 
  -1  11   5      752.13      948.35    110.49 o 
   0  11   5       97.18      154.28     57.11 o 
   1  11   5      119.08      178.21     47.01 o 
   2  11   5        1.14      -15.42     41.71 o 
   3  11   5      438.29      488.63     52.45 o 
   4  11   5       39.33       30.11     61.82 o 
   5  11   5      583.09      666.85     91.97 o 
   6  11   5      116.67      195.78     98.68 o 
  -5  12   5     2901.70     2925.15    111.02 o 
  -4  12   5      246.39      233.24     81.55 o 
  -3  12   5     1562.90     1642.26     74.65 o 
  -2  12   5      344.16      346.65     63.16 o 
  -1  12   5      696.14      677.32    139.70 o 
   0  12   5      523.17      488.57     47.79 o 
   1  12   5     5700.56     5460.80     58.72 o 
   2  12   5      441.73      432.63     89.63 o 
   3  12   5     3750.39     3717.82     68.66 o 
   4  12   5      141.07      145.56     67.88 o 
   5  12   5      569.36      502.17    112.56 o 
  -3  13   5     2025.98     2066.92     80.92 o 
  -2  13   5      613.10      590.38     72.22 o 
  -1  13   5     3774.31     3835.71     62.11 o 
   0  13   5      180.50      187.74     51.55 o 
   1  13   5       68.97       83.92     55.31 o 
   2  13   5       41.72      143.05     61.49 o 
   3  13   5     1380.91     1383.56     68.28 o 
 -10   0   6        3.74      149.96     81.81 o 
  -8   0   6    10174.05    10045.29    164.94 o 
  -6   0   6     8732.28     8811.70    100.72 o 
  -4   0   6    10705.78    11105.06    107.11 o 
  -2   0   6    93680.77    94650.04    359.14 o 
   0   0   6   129138.92   118143.34    334.79 o 
   2   0   6     1555.32     1615.97     97.34 o 
   4   0   6    12645.91    12073.65    337.22 o 
   6   0   6    27945.94    27883.97    611.23 o 
   8   0   6      993.84     1024.93     82.40 o 
  10   0   6     2704.86     2692.79    115.41 o 
 -10   1   6     1987.73     2049.86     60.99 o 
  -9   1   6        3.05        8.36     43.77 o 
  -8   1   6     1594.63     1650.85     48.40 o 
  -7   1   6       32.67       43.93     48.75 o 
  -6   1   6     4849.24     4820.38    191.78 o 
  -5   1   6      617.84      613.52     50.64 o 
  -4   1   6    13319.52    13234.56    128.50 o 
  -3   1   6       17.13       19.00     34.50 o 
  -2   1   6     5951.99     5866.05     68.89 o 
  -1   1   6      183.29      208.87     26.25 o 
   0   1   6     9138.91     9389.45     90.92 o 
   1   1   6      562.00      542.87     25.53 o 
   2   1   6    43637.66    42610.32    514.87 o 
   3   1   6      254.00      231.00     30.26 o 
   4   1   6     5871.83     5888.73     48.99 o 
   5   1   6      204.68      169.34     34.90 o 
   6   1   6      632.41      585.37     36.12 o 
   7   1   6       20.77       24.87     49.87 o 
   8   1   6     4547.52     4532.52    138.10 o 
   9   1   6       54.58       89.16     61.47 o 
  10   1   6     1031.96      972.77     83.48 o 
 -10   2   6       30.01       23.12     57.64 o 
  -9   2   6       25.98       64.65     46.08 o 
  -8   2   6      341.14      341.75     42.02 o 
  -7   2   6       13.13       74.03     51.05 o 
  -6   2   6      798.06      869.14     52.04 o 
  -5   2   6        0.45        7.36     45.07 o 
  -4   2   6      255.65      256.44     43.29 o 
  -3   2   6        6.59       53.70     33.69 o 
  -2   2   6     4418.86     4635.76    109.61 o 
  -1   2   6       14.71       30.11     27.37 o 
   0   2   6     9023.25     9594.37    132.75 o 
   1   2   6       22.42       27.08     33.10 o 
   2   2   6       74.24       86.73     26.48 o 
   3   2   6      565.50      574.54     28.26 o 
   4   2   6     2007.84     1940.05     59.29 o 
   5   2   6       78.20       87.69     31.05 o 
   6   2   6     1568.12     1685.50     42.53 o 
   7   2   6        0.21      -25.53     51.31 o 
   8   2   6        3.73       49.41     59.33 o 
   9   2   6        8.25       28.46     71.08 o 
  10   2   6      132.86       60.93     90.61 o 
 -10   3   6     3065.73     2853.42    316.07 o 
  -9   3   6      216.00      240.68     52.70 o 
  -8   3   6     2109.41     2066.58     61.24 o 
  -7   3   6       97.84       85.32     52.58 o 
  -6   3   6     2700.12     2575.26     81.99 o 
  -5   3   6     2084.45     2042.40     61.20 o 
  -4   3   6    33917.22    34137.88    748.36 o 
  -3   3   6     2111.07     2089.64     38.56 o 
  -2   3   6    19664.72    18784.03    272.27 o 
  -1   3   6       16.81       30.90     31.13 o 
   0   3   6      575.20      501.11     31.19 o 
   1   3   6     6773.61     6853.77     79.39 o 
   2   3   6    50207.86    50923.76    760.74 o 
   3   3   6      708.36      667.38     34.70 o 
   4   3   6    15943.59    15902.78     87.21 o 
   5   3   6        0.40       -3.14     36.64 o 
   6   3   6     2115.53     2151.17     53.08 o 
   7   3   6       45.35      130.22     57.72 o 
   8   3   6     6435.39     6627.99    250.90 o 
   9   3   6      634.90      662.14     94.74 o 
  10   3   6     2504.38     2436.85    117.42 o 
 -10   4   6       60.64      106.35     73.18 o 
  -9   4   6      127.56      230.01     49.47 o 
  -8   4   6     4940.98     4925.97    112.27 o 
  -7   4   6     1528.12     1455.98     60.99 o 
  -6   4   6    13339.67    13449.97    171.81 o 
  -5   4   6      534.44      567.80     88.71 o 
  -4   4   6      142.12      170.90     59.24 o 
  -3   4   6     2119.45     1963.38     58.77 o 
  -2   4   6    17549.56    16976.11    110.54 o 
  -1   4   6     5331.16     5146.11    110.99 o 
   0   4   6    45058.77    45999.80    669.42 o 
   1   4   6     1760.11     1627.28     42.24 o 
   2   4   6      911.29     1042.56     36.14 o 
   3   4   6      222.33      259.30     31.93 o 
   4   4   6    19958.51    20246.85    309.49 o 
   5   4   6     3422.52     3444.68     52.99 o 
   6   4   6    10881.96    11202.62     92.24 o 
   7   4   6      907.66      954.66     75.79 o 
   8   4   6     1391.48     1557.42     89.46 o 
   9   4   6       43.94      165.98     85.86 o 
  10   4   6     1907.70     2077.24    108.30 o 
  -9   5   6       90.30      129.10     65.82 o 
  -8   5   6       35.97       80.08     55.45 o 
  -7   5   6       24.04      -17.41     75.00 o 
  -6   5   6      611.11      635.17    120.41 o 
  -5   5   6      189.93      167.96    103.69 o 
  -4   5   6     2167.28     2129.88     71.64 o 
  -3   5   6      560.04      614.72     63.02 o 
  -2   5   6      437.77      477.89     51.45 o 
  -1   5   6       10.77       37.43     35.06 o 
   0   5   6      220.50      185.61     36.46 o 
   1   5   6      397.60      423.64     35.83 o 
   2   5   6     1295.42     1344.04     37.58 o 
   3   5   6      563.56      593.37     48.46 o 
   4   5   6      544.83      579.34     48.69 o 
   5   5   6       38.20       67.31     45.12 o 
   6   5   6      232.68      214.75     74.49 o 
   7   5   6       65.30       95.16     76.24 o 
   8   5   6      577.16      520.20     92.47 o 
   9   5   6      167.30      121.56     91.73 o 
  -9   6   6       83.25       54.55     64.01 o 
  -8   6   6      613.96      757.93     81.09 o 
  -7   6   6     1182.83     1096.17     85.68 o 
  -5   6   6      582.16      647.64     74.26 o 
  -4   6   6      130.57      121.54     66.79 o 
  -3   6   6     1764.95     1656.52     58.37 o 
  -2   6   6     3034.77     3008.60    113.69 o 
  -1   6   6     6192.17     6199.79     64.51 o 
   0   6   6    10251.59    10898.90    102.64 o 
   1   6   6     2030.35     2132.37     40.98 o 
   2   6   6      694.49      657.27     36.28 o 
   3   6   6      539.45      556.85     43.09 o 
   4   6   6     2839.65     2843.54    110.91 o 
   5   6   6     2108.80     2053.85     76.66 o 
   6   6   6     2195.41     2284.24     85.31 o 
   7   6   6      149.48      340.92     78.59 o 
   8   6   6      190.65      366.81     93.31 o 
   9   6   6       75.42       34.34     75.37 o 
  -9   7   6     1076.11      986.86     64.62 o 
  -8   7   6     1196.49     1423.65     96.33 o 
  -7   7   6       74.81       23.58     83.46 o 
  -6   7   6     1391.03     1224.82     56.99 o 
  -5   7   6     2945.02     3063.78    138.16 o 
  -4   7   6     9794.32     9542.83    417.08 o 
  -3   7   6    11705.52    11655.41     92.32 o 
  -2   7   6     7172.36     7577.74     73.74 o 
  -1   7   6      192.38      176.65     48.31 o 
   0   7   6     4595.01     4521.79    113.28 o 
   1   7   6     7582.29     7786.40    110.24 o 
   2   7   6    22733.83    23238.34    201.24 o 
   3   7   6     8806.35     8861.20    267.43 o 
   4   7   6     5148.45     4876.34    133.30 o 
   5   7   6      959.56      895.54     70.99 o 
   6   7   6      886.96      850.94     58.18 o 
   7   7   6     2847.46     2765.90     96.57 o 
   8   7   6     3528.74     3673.88     97.40 o 
   9   7   6     1688.91     1732.20    117.30 o 
  -8   8   6     1224.80     1082.79    101.07 o 
  -7   8   6     2325.16     2458.42     71.80 o 
  -6   8   6     1608.10     1749.02     79.15 o 
  -5   8   6      853.38      956.61     59.81 o 
  -4   8   6      181.56      145.36    102.73 o 
  -3   8   6     1068.84     1057.37     64.37 o 
  -2   8   6     6430.78     6372.22    115.88 o 
  -1   8   6     3732.10     3880.50     60.84 o 
   0   8   6     7957.06     8260.18     86.06 o 
   1   8   6     2270.77     2362.75     43.57 o 
   2   8   6      177.41      254.81     38.33 o 
   3   8   6      785.33      704.78     61.86 o 
   4   8   6     2737.83     2836.40    134.78 o 
   5   8   6     3526.02     3473.75     84.25 o 
   6   8   6     2995.53     2955.95     82.82 o 
   7   8   6     1010.55     1071.26     97.94 o 
   8   8   6       21.75      201.85     93.26 o 
  -7   9   6       43.10      101.81     89.44 o 
  -6   9   6        1.58      -57.37     81.00 o 
  -5   9   6       96.79      154.25     67.36 o 
  -4   9   6       48.85       16.09     60.13 o 
  -3   9   6      325.05      367.96     99.89 o 
  -2   9   6      204.88      259.63     86.06 o 
  -1   9   6        0.77       21.88     68.92 o 
   0   9   6      121.50      132.88     47.77 o 
   1   9   6      117.58      206.12     50.68 o 
   2   9   6       26.60      106.56     39.98 o 
   3   9   6      496.10      565.04    103.36 o 
   4   9   6       28.26       30.61     43.86 o 
   5   9   6       25.32      -57.18     57.18 o 
   6   9   6        9.72      142.48     84.33 o 
   7   9   6      157.14      149.96     92.16 o 
  -7  10   6     2104.99     2131.86    111.97 o 
  -6  10   6      581.57      590.62     70.10 o 
  -5  10   6     1825.35     1891.87     92.78 o 
  -4  10   6      702.45      661.07     63.16 o 
  -3  10   6      545.43      533.73     56.36 o 
  -2  10   6     1827.26     1847.61     57.73 o 
  -1  10   6     6047.64     6000.43     67.11 o 
   0  10   6     2644.94     2556.01     96.53 o 
   1  10   6     3854.94     3889.17     54.04 o 
   2  10   6        1.98       55.26     39.36 o 
   3  10   6      949.32      876.65     51.15 o 
   4  10   6     1095.43     1083.60     56.46 o 
   5  10   6     4089.00     4092.39     89.46 o 
   6  10   6     1671.53     1710.28    102.26 o 
   7  10   6     1299.33     1446.99    113.63 o 
  -6  11   6      265.63      338.76    106.27 o 
  -5  11   6     2851.30     2919.31    205.82 o 
  -4  11   6     1926.31     1960.20    169.44 o 
  -3  11   6     4923.58     5116.48    196.22 o 
  -2  11   6     1189.75     1243.28     91.57 o 
  -1  11   6       20.74       44.02     38.12 o 
   0  11   6      239.30      233.51     41.58 o 
   1  11   6     4458.15     4445.39    113.53 o 
   2  11   6     2870.99     2744.60     60.44 o 
   3  11   6     5134.07     5145.27     84.87 o 
   4  11   6      422.82      383.78     55.59 o 
   5  11   6      201.61      274.18     90.73 o 
   6  11   6      111.61      280.18    109.79 o 
  -5  12   6       48.08      -18.12    106.32 o 
  -4  12   6       24.89       31.96     77.66 o 
  -3  12   6      294.09      269.16     67.12 o 
  -2  12   6      379.90      483.75    103.63 o 
  -1  12   6      691.03      660.13     49.19 o 
   0  12   6      194.07      244.85     55.56 o 
   1  12   6      412.05      506.87     50.16 o 
   2  12   6        0.58       -0.43     56.21 o 
   3  12   6       44.43       34.65     52.11 o 
   4  12   6      223.40      205.12     69.61 o 
  -3  13   6      822.45      803.43     77.98 o 
  -2  13   6        1.51      -30.97     56.98 o 
  -1  13   6      140.00      186.25     49.18 o 
   0  13   6       26.65       63.39     53.75 o 
   1  13   6      882.90      966.49     59.90 o 
   2  13   6       18.10       71.10     60.34 o 
   3  13   6      422.87      401.20     70.84 o 
  -9   0   7        0.31       66.81     60.40 o 
  -7   0   7       97.76       90.90     70.92 o 
  -5   0   7      159.70      184.55     62.68 o 
  -3   0   7      706.03      721.66     60.68 o 
  -1   0   7      141.20      163.26     41.31 o 
   1   0   7      759.23      854.15     42.44 o 
   3   0   7      201.85      171.82     47.42 o 
   5   0   7      901.48      872.65     50.36 o 
   7   0   7      368.70      419.32     74.68 o 
   9   0   7        3.00       -5.74     92.80 o 
 -10   1   7      628.06      684.46     57.23 o 
  -9   1   7        0.12       -0.90     44.73 o 
  -8   1   7      715.15      706.30     59.66 o 
  -7   1   7      118.31      117.21     47.20 o 
  -6   1   7    23425.17    22646.15    774.92 o 
  -5   1   7      564.41      615.77     43.93 o 
  -4   1   7     2444.42     2500.36     51.26 o 
  -3   1   7        8.97       22.79     33.77 o 
  -2   1   7    15510.42    16375.24    249.03 o 
  -1   1   7       60.12       71.45     28.50 o 
   0   1   7    52343.75    50361.14    245.83 o 
   1   1   7      179.75      216.33     30.03 o 
   2   1   7    27466.52    27073.43    551.23 o 
   3   1   7       37.04       78.66     31.68 o 
   4   1   7     7881.30     8051.52     52.43 o 
   5   1   7      962.71     1010.87     36.02 o 
   6   1   7    14108.20    14016.01    124.89 o 
   7   1   7      177.83      184.83     51.57 o 
   8   1   7     3342.57     3295.16    129.63 o 
   9   1   7        3.43        6.13     67.27 o 
  10   1   7      455.82      542.40     82.00 o 
 -10   2   7     3252.65     3122.25     69.44 o 
  -9   2   7      220.46      266.14     46.79 o 
  -8   2   7     7533.28     7370.64     88.57 o 
  -7   2   7        0.85      -16.80     45.94 o 
  -6   2   7       75.76      126.08     45.65 o 
  -5   2   7      777.27      688.84     44.74 o 
  -4   2   7    35285.20    34905.02   1040.79 o 
  -3   2   7      717.92      626.13     34.85 o 
  -2   2   7    43237.54    40661.58    344.96 o 
  -1   2   7       82.62       63.88     24.33 o 
   0   2   7      428.58      536.86     33.05 o 
   1   2   7      518.19      510.84     33.22 o 
   2   2   7    38595.83    37345.30    628.58 o 
   3   2   7      471.54      458.55     29.13 o 
   4   2   7    34710.00    35372.36    900.17 o 
   5   2   7      406.95      417.62     32.62 o 
   6   2   7      772.51      844.76     38.07 o 
   7   2   7        6.85       -8.42     55.03 o 
   8   2   7     6768.65     6726.11    394.33 o 
   9   2   7       84.94      171.71     73.29 o 
  10   2   7     4081.41     3856.46    109.07 o 
 -10   3   7       73.29      115.47     64.45 o 
  -9   3   7       19.46       58.10     50.48 o 
  -8   3   7     1059.35     1004.45     55.54 o 
  -7   3   7      105.56      123.01     52.45 o 
  -6   3   7     3964.75     3752.18     54.03 o 
  -5   3   7      460.35      494.52     48.52 o 
  -4   3   7     1747.27     1727.62     45.26 o 
  -3   3   7      150.80      123.42     34.14 o 
  -2   3   7     2961.87     2904.25     41.88 o 
  -1   3   7      102.87      134.24     36.24 o 
   0   3   7     6802.95     6810.88    120.56 o 
   1   3   7     1420.58     1434.20     31.48 o 
   2   3   7     1956.34     2090.17     71.57 o 
   3   3   7      110.99      120.32     32.62 o 
   4   3   7      783.47      772.65     39.16 o 
   5   3   7      242.92      290.82     32.80 o 
   6   3   7     4953.71     5113.98     79.94 o 
   7   3   7      310.77      328.15     57.13 o 
   8   3   7      725.11      675.01     67.99 o 
   9   3   7      230.06      192.56     81.96 o 
  10   3   7       25.41       50.81    111.44 o 
 -10   4   7      281.32      356.80     90.12 o 
  -9   4   7       67.48       50.27    109.48 o 
  -8   4   7      887.04      848.87     48.63 o 
  -7   4   7       50.09       57.32     56.68 o 
  -6   4   7      361.90      430.93     52.62 o 
  -5   4   7       46.71       98.18     47.00 o 
  -4   4   7     2714.82     2733.90     48.82 o 
  -3   4   7      604.27      559.61     39.83 o 
  -2   4   7     7456.79     7341.37     52.23 o 
  -1   4   7      351.36      347.12     36.78 o 
   0   4   7     1280.43     1359.02     39.53 o 
   1   4   7      983.70     1044.76     35.59 o 
   2   4   7     6356.08     6428.49    131.81 o 
   3   4   7     1678.55     1582.16     57.76 o 
   4   4   7     6657.66     6636.22    140.46 o 
   5   4   7      398.65      410.64     32.38 o 
   6   4   7      174.84      149.68     41.36 o 
   7   4   7        5.88       21.07     63.72 o 
   8   4   7      631.13      709.49     88.91 o 
   9   4   7      129.64       25.90     88.48 o 
  -9   5   7        0.48        4.01     61.81 o 
  -8   5   7     1726.20     1611.37    145.27 o 
  -7   5   7     1516.75     1479.50     70.62 o 
  -6   5   7    10477.07    10307.26     83.88 o 
  -5   5   7     2309.12     2278.27     84.60 o 
  -4   5   7     9767.94     9696.71     90.43 o 
  -3   5   7      203.06      276.23     36.38 o 
  -2   5   7    13132.04    13701.13    120.59 o 
  -1   5   7    10395.98    10671.42    211.02 o 
   0   5   7    22402.25    22305.27     76.75 o 
   1   5   7    10216.95     9553.35    241.07 o 
   2   5   7     8454.15     8694.49    100.73 o 
   3   5   7        3.39       16.09     38.05 o 
   4   5   7      494.66      601.84     43.87 o 
   5   5   7      968.11      955.44     40.13 o 
   6   5   7    19474.80    19414.96    119.67 o 
   7   5   7     2227.48     2337.68     67.06 o 
   8   5   7     1550.00     1765.97     86.62 o 
   9   5   7        4.08      -11.61     92.77 o 
  -9   6   7     1054.86     1030.08     69.24 o 
  -8   6   7     2162.88     2123.21     63.05 o 
  -7   6   7      689.08      702.80    155.70 o 
  -6   6   7        2.61      -26.20    132.22 o 
  -5   6   7      732.23      725.90     64.91 o 
  -4   6   7     9055.40     8466.57    461.22 o 
  -3   6   7     6293.88     6040.57    119.32 o 
  -2   6   7    14741.48    15037.11    174.92 o 
  -1   6   7     2327.15     2429.58    100.84 o 
   0   6   7      280.03      280.85     37.10 o 
   1   6   7     1475.34     1341.34     32.48 o 
   2   6   7    12006.25    12231.15    150.27 o 
   3   6   7     7668.43     7592.07    200.05 o 
   4   6   7    10081.83    10118.44    359.45 o 
   5   6   7     1371.67     1437.71    152.92 o 
   6   6   7      241.48      163.38     72.22 o 
   7   6   7      170.40       17.94     62.96 o 
   8   6   7     2466.23     2732.72    102.61 o 
   9   6   7      935.38      923.66     96.83 o 
  -8   7   7      171.98      317.84    130.37 o 
  -7   7   7       76.80       26.30     87.99 o 
  -5   7   7       25.57       47.71     73.72 o 
  -4   7   7        0.04       -8.28     61.08 o 
  -3   7   7      186.62      172.52     53.60 o 
  -2   7   7     1182.50     1197.80     36.24 o 
  -1   7   7        8.53       38.30     31.63 o 
   0   7   7      553.38      566.32     73.71 o 
   1   7   7        1.42       45.18     37.53 o 
   2   7   7       17.01       19.53     39.32 o 
   3   7   7       43.00       26.48     39.55 o 
   4   7   7      394.31      373.09     32.43 o 
   5   7   7       30.11      101.22     59.39 o 
   6   7   7       78.78      201.94     73.62 o 
   7   7   7        2.67        6.19     90.25 o 
   8   7   7        2.63       27.59     71.96 o 
  -8   8   7      942.78      927.43    145.97 o 
  -7   8   7      793.70     1129.25     85.54 o 
  -6   8   7        1.09      -79.02     79.02 o 
  -5   8   7      408.02      424.56    110.98 o 
  -4   8   7     1090.26     1103.04     64.15 o 
  -3   8   7     8326.70     8343.77    102.91 o 
  -2   8   7     5916.39     6034.35    207.71 o 
  -1   8   7     1766.23     1801.39     38.18 o 
   0   8   7      132.91      170.08     35.32 o 
   1   8   7     1031.10     1061.11     41.10 o 
   2   8   7     3002.72     3078.32     41.89 o 
   3   8   7     5133.95     5157.40     95.86 o 
   4   8   7     2132.82     2089.01     62.47 o 
   5   8   7     1268.23     1208.36     67.45 o 
   6   8   7       68.25       83.35     74.93 o 
   7   8   7      453.98      478.96     86.51 o 
   8   8   7      706.31      615.37     95.35 o 
  -7   9   7     2185.42     1988.01     95.38 o 
  -6   9   7     4942.39     4937.22     90.41 o 
  -5   9   7     4608.59     4747.77    306.18 o 
  -4   9   7     1104.06      952.37    115.41 o 
  -3   9   7      577.32      655.61     97.47 o 
  -2   9   7     1307.39     1270.60     56.38 o 
  -1   9   7     8511.31     8390.68     88.20 o 
   0   9   7     7106.27     7165.95    127.34 o 
   1   9   7     7145.75     7625.72     75.88 o 
   2   9   7     4115.53     4171.21     80.40 o 
   3   9   7       60.35      158.57     64.14 o 
   4   9   7     1478.61     1404.80     45.70 o 
   5   9   7     4204.78     4111.58     71.45 o 
   6   9   7     3232.14     3463.33     97.99 o 
   7   9   7     3352.47     3162.24    110.79 o 
  -7  10   7       62.77      149.47    107.43 o 
  -6  10   7       58.49      118.24     67.60 o 
  -5  10   7      739.97      656.76     76.17 o 
  -4  10   7     1055.01     1058.60     69.79 o 
  -3  10   7     1472.61     1526.91     62.75 o 
  -2  10   7     1319.07     1358.11     57.61 o 
  -1  10   7      928.36      936.88     54.64 o 
   0  10   7       96.93       77.00     51.29 o 
   1  10   7      228.05      257.43     41.81 o 
   2  10   7     1768.05     1769.22     68.86 o 
   3  10   7     1965.71     2122.86     76.55 o 
   4  10   7      981.46     1004.29     57.53 o 
   5  10   7      580.06      657.27     88.95 o 
   6  10   7        1.94      -53.26     69.59 o 
  -6  11   7       38.07       65.65     95.76 o 
  -5  11   7      488.97      524.95     86.17 o 
  -4  11   7       79.55       30.38     71.99 o 
  -3  11   7      151.52      203.36     65.35 o 
  -2  11   7        0.09       50.03     41.53 o 
  -1  11   7      657.11      696.57     48.34 o 
   0  11   7        0.23       11.35     42.66 o 
   1  11   7      955.61     1063.94     80.77 o 
   2  11   7      121.45      110.80     46.89 o 
   3  11   7        1.73      101.59     73.56 o 
   4  11   7       71.93       47.92     62.80 o 
   5  11   7      255.68      452.89    102.04 o 
   6  11   7       14.72      190.99     98.18 o 
  -4  12   7      503.05      418.79     52.85 o 
  -3  12   7     3980.42     4225.77     79.95 o 
  -2  12   7      592.06      562.74     53.14 o 
  -1  12   7     1466.45     1458.42     76.99 o 
   0  12   7       24.95       55.74     73.99 o 
   1  12   7      800.07      797.12     51.87 o 
   2  12   7      624.60      668.96     56.39 o 
   3  12   7     3528.89     3460.33     66.52 o 
   4  12   7      596.37      468.14     70.68 o 
  -2  13   7      320.96      279.72     61.84 o 
  -1  13   7     2229.79     2166.26     58.78 o 
   0  13   7      374.87      329.25     56.75 o 
   1  13   7     3670.11     3670.37    167.97 o 
   2  13   7       71.53      135.20     62.05 o 
 -10   0   8     3772.00     3667.93    123.53 o 
  -8   0   8       51.13       40.01     84.23 o 
  -6   0   8    20878.66    21150.83    139.11 o 
  -4   0   8    31784.90    31576.59    159.01 o 
  -2   0   8     1917.19     2041.18     54.33 o 
   0   0   8   110669.95   103729.09    797.44 o 
   2   0   8    54058.85    49999.34   1145.85 o 
   4   0   8      117.67      263.26     47.47 o 
   6   0   8    18994.16    18953.94    108.48 o 
   8   0   8     8252.12     8347.81    120.27 o 
  10   0   8      111.09      159.47    120.44 o 
 -10   1   8      725.19      732.37     57.87 o 
  -9   1   8        2.32       11.62     45.97 o 
  -8   1   8     3109.81     3189.98     63.70 o 
  -7   1   8       16.71       37.35     50.00 o 
  -6   1   8     3420.88     3513.37     77.20 o 
  -5   1   8      723.08      694.86     43.96 o 
  -4   1   8    10602.96    10901.10     74.92 o 
  -3   1   8        0.40       13.63     28.46 o 
  -2   1   8    25758.28    25848.37    354.16 o 
  -1   1   8      333.06      347.29     28.49 o 
   0   1   8      395.33      338.02     28.98 o 
   1   1   8       19.90       19.02     28.43 o 
   2   1   8     5204.74     4739.30     76.04 o 
   3   1   8        4.71       11.90     25.99 o 
   4   1   8    17413.43    17676.80    246.93 o 
   5   1   8      884.95      909.49     45.40 o 
   6   1   8     2463.47     2465.37     41.48 o 
   7   1   8      197.29      229.97     38.24 o 
   8   1   8      690.25      668.52     61.30 o 
   9   1   8        0.05      -20.59     70.06 o 
  10   1   8     1836.52     1723.45     88.33 o 
 -10   2   8      107.05      182.98     56.74 o 
  -9   2   8       20.89       56.27     45.81 o 
  -8   2   8       26.34       24.89     57.94 o 
  -7   2   8      112.92      115.99     52.51 o 
  -6   2   8      557.65      591.10     53.61 o 
  -5   2   8       76.72       97.25     43.73 o 
  -4   2   8     1029.87     1067.46     38.68 o 
  -3   2   8        5.82       35.53     34.15 o 
  -2   2   8       11.12        7.49     35.62 o 
  -1   2   8      466.02      471.19     32.65 o 
   0   2   8     2103.87     2102.83     51.84 o 
   1   2   8       39.68       38.08     29.37 o 
   2   2   8      369.31      382.27     47.48 o 
   3   2   8       12.85       -3.63     31.23 o 
   4   2   8      104.03       88.42     30.93 o 
   5   2   8      207.70      210.75     35.31 o 
   6   2   8      517.57      539.85     44.86 o 
   7   2   8      138.39      127.57     40.59 o 
   8   2   8      434.06      472.57     60.76 o 
   9   2   8       69.84       60.96     72.32 o 
  10   2   8       11.33       97.71     89.34 o 
 -10   3   8      532.02      495.30     61.15 o 
  -9   3   8      362.37      356.84     50.79 o 
  -8   3   8     7543.71     7206.31    179.04 o 
  -7   3   8      357.14      363.92     51.52 o 
  -6   3   8     3593.87     3586.34     60.41 o 
  -5   3   8       68.94       77.53     44.57 o 
  -4   3   8     5603.58     5482.97     51.77 o 
  -3   3   8     1736.99     1615.62     36.75 o 
  -2   3   8    60278.45    58704.07   1205.90 o 
  -1   3   8      331.36      320.07     31.52 o 
   0   3   8     7980.10     7850.47     92.12 o 
   1   3   8      114.63      173.85     31.11 o 
   2   3   8    11169.36    10622.32    170.15 o 
   3   3   8     3443.30     3260.47     69.97 o 
   4   3   8    26174.88    26065.40    476.18 o 
   5   3   8     2640.98     2607.93     53.18 o 
   6   3   8     9077.26     9191.41    146.85 o 
   7   3   8       51.72       95.75     47.41 o 
   8   3   8     1948.67     1943.72    100.06 o 
   9   3   8       77.02       91.19     81.22 o 
  -9   4   8      194.28      228.98     56.18 o 
  -8   4   8      110.47      110.83     66.12 o 
  -7   4   8      215.89      244.05     45.28 o 
  -6   4   8    12335.46    12035.36     92.30 o 
  -5   4   8     3442.73     3435.68     49.56 o 
  -4   4   8    15261.80    14610.66    105.16 o 
  -3   4   8     1499.26     1454.85     42.07 o 
  -2   4   8       88.13      192.39     36.16 o 
  -1   4   8     3942.05     3827.39    107.62 o 
   0   4   8    22444.88    23246.87    800.08 o 
   1   4   8     7271.06     7096.09     85.91 o 
   2   4   8    28246.34    28477.09    647.00 o 
   3   4   8     1416.80     1415.77     66.14 o 
   4   4   8      243.50      257.65     34.74 o 
   5   4   8      206.58      231.82     34.62 o 
   6   4   8     8152.76     8149.11     59.09 o 
   7   4   8     2078.10     2093.17     65.08 o 
   8   4   8     6215.27     6252.68    100.48 o 
   9   4   8      324.74      250.84     91.84 o 
  -9   5   8       93.48      130.46     71.48 o 
  -8   5   8      486.62      556.08    162.00 o 
  -7   5   8      146.13      100.97     58.47 o 
  -6   5   8       59.54       83.40     52.27 o 
  -5   5   8       48.01       84.89     42.79 o 
  -4   5   8     1951.36     1911.47     46.48 o 
  -3   5   8      684.26      689.83     34.28 o 
  -2   5   8     4893.55     4981.71    193.22 o 
  -1   5   8      604.31      654.96     36.83 o 
   0   5   8      603.18      675.57     86.43 o 
   1   5   8      136.49      164.82     31.61 o 
   2   5   8      690.86      705.66     39.12 o 
   3   5   8      136.21      139.38     34.74 o 
   4   5   8     1860.71     1876.94    117.29 o 
   5   5   8       10.93       57.42     44.13 o 
   6   5   8      232.77      189.55     54.97 o 
   7   5   8       33.76       -3.97     81.58 o 
   8   5   8      168.02       62.20     84.78 o 
   9   5   8        5.97       45.09     76.18 o 
  -9   6   8       75.89      -14.46     66.45 o 
  -8   6   8       47.15       69.17     57.06 o 
  -7   6   8      210.20      260.72     78.08 o 
  -6   6   8     1218.42     1282.33     63.02 o 
  -5   6   8     1345.04     1332.33     46.73 o 
  -4   6   8     4961.85     4928.54    108.36 o 
  -3   6   8      120.17       96.05     34.76 o 
  -2   6   8      329.83      342.89     34.85 o 
  -1   6   8      488.46      531.20     38.89 o 
   0   6   8     5311.14     5497.01    121.87 o 
   1   6   8     3206.42     3072.13     76.40 o 
   2   6   8     9518.61     9368.95    127.21 o 
   3   6   8     2130.76     2046.30     41.09 o 
   4   6   8      422.52      435.46     46.25 o 
   5   6   8     1116.84     1156.93     85.97 o 
   6   6   8     1074.64     1145.34     59.90 o 
   7   6   8      641.34      608.04     64.07 o 
   8   6   8     1679.63     1780.90    102.37 o 
   9   6   8      137.88      193.45    110.21 o 
  -8   7   8     2510.61     2463.73     81.34 o 
  -7   7   8     2665.17     2984.80     64.57 o 
  -6   7   8     2066.47     2096.46     77.20 o 
  -5   7   8      141.78      132.20     37.79 o 
  -4   7   8     3774.82     3596.35     74.87 o 
  -3   7   8     5035.08     5056.90     49.19 o 
  -2   7   8    13318.92    13901.39    283.22 o 
  -1   7   8    12801.85    12990.89    236.29 o 
   0   7   8     6070.17     6192.69    188.36 o 
   1   7   8       26.03       98.96     39.72 o 
   2   7   8     1801.35     1835.85     41.54 o 
   3   7   8     9675.01     9339.21    185.92 o 
   4   7   8    12229.11    12153.79    335.89 o 
   5   7   8     3591.99     3461.68     60.17 o 
   6   7   8     1855.82     1957.09     87.09 o 
   7   7   8       53.96      153.04     87.26 o 
   8   7   8      563.45      709.02     92.18 o 
  -8   8   8       46.79       78.01     71.38 o 
  -7   8   8      480.78      505.78     80.50 o 
  -6   8   8     2580.32     2434.36     64.81 o 
  -5   8   8     3442.02     3589.46     80.89 o 
  -4   8   8     2115.61     1985.95     51.42 o 
  -3   8   8      837.38      963.62     43.96 o 
  -2   8   8      153.06      114.49     39.19 o 
  -1   8   8     1927.50     1949.40     43.03 o 
   0   8   8     7396.38     7255.71    111.15 o 
   1   8   8     3615.06     3690.92     89.73 o 
   2   8   8     4907.60     5004.93     96.51 o 
   3   8   8     1031.35      973.15     37.33 o 
   4   8   8        0.08       17.65     39.59 o 
   5   8   8      376.61      413.42     57.55 o 
   6   8   8     1814.85     1968.94     67.66 o 
   7   8   8     1359.75     1284.31     72.87 o 
   8   8   8      896.04     1088.95    109.37 o 
  -7   9   8      105.16      136.99     56.96 o 
  -6   9   8      344.69      369.16     48.60 o 
  -5   9   8       10.59      196.09     83.38 o 
  -4   9   8        9.68       61.72     46.08 o 
  -3   9   8        1.43        8.90     45.33 o 
  -2   9   8        7.96       73.93     39.32 o 
  -1   9   8      240.12      283.62     40.62 o 
   0   9   8      130.22      128.31     38.60 o 
   1   9   8        4.85       37.83     64.26 o 
   2   9   8      424.87      420.17     38.90 o 
   3   9   8      124.24      153.12     46.08 o 
   4   9   8        7.76        7.14     40.77 o 
   5   9   8       42.45      112.86     62.26 o 
   6   9   8        3.12      123.66     82.48 o 
   7   9   8        5.78      -55.64     78.14 o 
  -6  10   8      747.49      827.09     60.65 o 
  -5  10   8     3605.32     3626.97    164.44 o 
  -4  10   8     1385.13     1399.07     47.60 o 
  -3  10   8     1355.56     1513.06    116.83 o 
  -2  10   8      108.50       99.61     55.93 o 
  -1  10   8      641.89      634.12     44.51 o 
   0  10   8     1829.53     1791.43     57.39 o 
   1  10   8     7483.84     7278.79    216.78 o 
   2  10   8      977.43      866.44     93.33 o 
   3  10   8     1998.49     1996.11     52.81 o 
   4  10   8       19.61      -12.18     56.09 o 
   5  10   8      863.46      871.06     78.86 o 
   6  10   8     1122.49     1115.22    104.95 o 
  -5  11   8        7.13       56.43     61.35 o 
  -4  11   8      586.29      575.38     54.05 o 
  -3  11   8     3568.36     3627.38    102.68 o 
  -2  11   8     1904.41     1817.87    161.09 o 
  -1  11   8     4730.20     4748.87     56.28 o 
   0  11   8      281.06      278.29     45.06 o 
   1  11   8       62.28      106.85     51.42 o 
   2  11   8      523.95      506.32     44.14 o 
   3  11   8     3551.14     3447.27     62.09 o 
   4  11   8     1936.40     1794.28     79.29 o 
   5  11   8     2887.94     2920.29     83.30 o 
  -4  12   8      124.84      111.66     60.20 o 
  -3  12   8       85.33       69.57     57.24 o 
  -2  12   8       36.47        7.72     53.88 o 
  -1  12   8      289.76      408.96     51.97 o 
   0  12   8      233.36      294.79     48.67 o 
   1  12   8      893.62      947.57     56.48 o 
   2  12   8      173.57      188.38     54.42 o 
   3  12   8      131.38       70.51     60.36 o 
   4  12   8       12.10       45.34     73.49 o 
  -2  13   8      112.25      161.52     63.79 o 
  -1  13   8      558.24      652.39     61.77 o 
   0  13   8        2.94       30.79     59.46 o 
   1  13   8      320.61      445.68     60.39 o 
   2  13   8       13.53       53.86     98.90 o 
  -9   0   9      165.10      208.67     97.77 o 
  -7   0   9       32.57       11.26     73.01 o 
  -5   0   9     1340.84     1364.64     69.79 o 
  -3   0   9      356.27      303.90     76.22 o 
  -1   0   9       70.52       67.71     59.14 o 
   1   0   9      243.62      216.48     45.10 o 
   3   0   9        9.91       40.96     46.17 o 
   5   0   9      178.63      207.51     50.88 o 
   7   0   9      165.20      147.13     57.85 o 
   9   0   9        1.70       11.69     92.19 o 
 -10   1   9     2792.35     2726.52     64.38 o 
  -9   1   9        6.10      -61.56     65.46 o 
  -8   1   9      387.23      457.64     55.44 o 
  -7   1   9      117.42      178.91     51.17 o 
  -6   1   9     2463.40     2457.24     66.00 o 
  -5   1   9      597.58      587.00     44.00 o 
  -4   1   9    27488.88    28746.71    246.13 o 
  -3   1   9      745.51      837.79     63.65 o 
  -2   1   9     6845.72     6701.64    130.77 o 
  -1   1   9       97.26      114.52     27.90 o 
   0   1   9    24316.76    24171.70    403.87 o 
   1   1   9     1770.08     1744.65     34.75 o 
   2   1   9    32375.57    30725.12    665.23 o 
   3   1   9       37.35       42.92     28.34 o 
   4   1   9     4361.31     4746.10    173.93 o 
   5   1   9      417.34      420.42     32.53 o 
   6   1   9     4224.20     4113.97     52.98 o 
   7   1   9      147.03      190.90     40.50 o 
   8   1   9     5686.38     5643.76    154.92 o 
   9   1   9       61.23       62.26     65.29 o 
  10   1   9     1043.12      984.12     87.85 o 
 -10   2   9       60.96      113.88     60.16 o 
  -9   2   9        6.04      102.57     57.57 o 
  -8   2   9     8340.93     7669.89    169.32 o 
  -7   2   9      637.83      633.09     53.40 o 
  -6   2   9    10936.52    10536.56    244.62 o 
  -5   2   9      346.13      335.99     45.48 o 
  -4   2   9      292.51      296.31     36.61 o 
  -3   2   9       33.51       13.91     26.73 o 
  -2   2   9    40356.12    40154.93    533.05 o 
  -1   2   9     1044.34      991.97     30.59 o 
   0   2   9    56779.24    55502.69    613.59 o 
   1   2   9      858.43      935.14     58.20 o 
   2   2   9     2597.80     2764.72     53.72 o 
   3   2   9     2023.38     1989.34     36.60 o 
   4   2   9    31938.98    30624.39    647.23 o 
   5   2   9      619.57      560.34     36.65 o 
   6   2   9    11976.05    12199.22    184.91 o 
   7   2   9     1009.27      949.84     40.28 o 
   8   2   9      107.21       96.69     62.29 o 
   9   2   9      139.38      162.01     72.19 o 
  -9   3   9      144.26      171.18     51.87 o 
  -8   3   9      245.21      268.54     63.27 o 
  -7   3   9       45.04       88.05     41.00 o 
  -6   3   9     2576.76     2500.40     87.50 o 
  -5   3   9      651.68      652.65     39.64 o 
  -4   3   9     8583.76     8239.36     90.55 o 
  -3   3   9     2064.18     1938.65     40.32 o 
  -2   3   9     2663.86     2595.70     37.00 o 
  -1   3   9        8.72       21.94     24.59 o 
   0   3   9     7100.42     7077.87     84.28 o 
   1   3   9      402.57      352.49     32.00 o 
   2   3   9    16751.96    17077.09    408.35 o 
   3   3   9      970.23      983.49     30.15 o 
   4   3   9     1097.27     1161.31     36.45 o 
   5   3   9       13.29       39.30     36.20 o 
   6   3   9     1285.51     1283.77     48.26 o 
   7   3   9      395.73      423.22     41.86 o 
   8   3   9     2379.56     2495.03    155.04 o 
   9   3   9      136.20      193.42     79.72 o 
  -9   4   9       89.41      109.32     54.39 o 
  -8   4   9      540.07      471.90     67.30 o 
  -7   4   9      360.86      302.52     54.60 o 
  -6   4   9     2402.95     2385.85     60.75 o 
  -5   4   9       75.93      103.18     38.42 o 
  -4   4   9        1.18       27.86     32.69 o 
  -3   4   9      109.07      126.49     36.86 o 
  -2   4   9     1188.98     1183.98     38.57 o 
  -1   4   9     2253.13     2395.88     48.62 o 
   0   4   9     5508.47     5733.64    206.26 o 
   1   4   9       57.53       77.60     35.31 o 
   2   4   9      394.19      397.25     32.50 o 
   3   4   9      926.88      897.45     52.10 o 
   4   4   9     6549.61     6397.45    192.47 o 
   5   4   9      966.80      985.54     40.08 o 
   6   4   9     1106.13     1159.45     66.31 o 
   7   4   9       80.16       80.26     38.86 o 
   8   4   9       62.83       -6.17     69.30 o 
   9   4   9      209.31      305.90     94.53 o 
  -9   5   9      543.39      596.54     70.14 o 
  -8   5   9      996.79     1008.49     77.84 o 
  -7   5   9        0.28       44.18     47.71 o 
  -6   5   9     3067.68     2803.16    110.79 o 
  -5   5   9     2652.64     2657.29     48.80 o 
  -4   5   9    14197.38    13821.81    337.60 o 
  -3   5   9     4335.28     4105.31    104.64 o 
  -2   5   9    12828.35    13070.97    134.69 o 
  -1   5   9      463.58      468.46     38.12 o 
   0   5   9     8836.22     9008.33    191.63 o 
   1   5   9     7621.01     7784.64    176.40 o 
   2   5   9    33681.38    33383.71    952.47 o 
   3   5   9     5450.11     5133.37    105.83 o 
   4   5   9     3802.27     3814.46    104.71 o 
   5   5   9       15.48       97.77     47.70 o 
   6   5   9     1074.89     1005.54     45.15 o 
   7   5   9     1314.60     1479.46     86.14 o 
   8   5   9     6426.80     6522.84    103.92 o 
   9   5   9      899.71     1066.46     99.74 o 
  -9   6   9      322.07      379.04     69.02 o 
  -8   6   9     2495.73     2386.80    312.81 o 
  -7   6   9     1910.26     1857.67     74.97 o 
  -6   6   9     3627.89     3540.69     69.83 o 
  -5   6   9      718.75      752.96     54.12 o 
  -4   6   9      474.79      528.56     42.77 o 
  -3   6   9     3463.07     3151.76     61.43 o 
  -2   6   9    15141.05    14705.68    261.76 o 
  -1   6   9     8251.60     8375.29    145.14 o 
   0   6   9    15042.67    15400.47    212.07 o 
   1   6   9      723.79      685.36     35.99 o 
   2   6   9        7.93       29.70     39.20 o 
   3   6   9      641.59      640.19     44.72 o 
   4   6   9    11531.37    11579.53    420.65 o 
   5   6   9     4464.25     4474.01    113.63 o 
   6   6   9     3837.96     3910.59    158.68 o 
   7   6   9      327.96      331.00     63.29 o 
   8   6   9        1.18       75.35     97.50 o 
  -8   7   9       58.87       85.44     64.36 o 
  -7   7   9        8.08       15.57     85.06 o 
  -6   7   9      299.42      276.17     62.90 o 
  -5   7   9        6.98       11.50     44.29 o 
  -4   7   9       39.46       52.59     42.98 o 
  -3   7   9       47.27       62.45     41.04 o 
  -2   7   9      167.76      211.23     44.61 o 
  -1   7   9       65.92      107.48     30.68 o 
   0   7   9      461.78      487.02     41.27 o 
   1   7   9      320.16      356.70     39.06 o 
   2   7   9       37.08       70.39     40.75 o 
   3   7   9       11.61       46.85     34.52 o 
   4   7   9       13.22      104.32     44.28 o 
   5   7   9       60.21      128.47     44.95 o 
   6   7   9       71.10       15.85     84.09 o 
   7   7   9        8.43       33.50     83.98 o 
   8   7   9       16.32      131.11    104.32 o 
  -8   8   9      875.45      875.46     70.98 o 
  -7   8   9     1034.84     1198.70     62.08 o 
  -6   8   9      677.86      717.07     61.76 o 
  -5   8   9      945.90      988.97     52.84 o 
  -4   8   9      108.78      122.81     37.93 o 
  -3   8   9     1618.81     1638.09     85.87 o 
  -2   8   9     2492.87     2506.00     51.12 o 
  -1   8   9     4660.68     4878.21     92.55 o 
   0   8   9     6033.77     6067.36     98.14 o 
   1   8   9      840.24      871.21     41.81 o 
   2   8   9       97.76      132.55     34.56 o 
   3   8   9      720.49      729.01     37.33 o 
   4   8   9     1333.17     1378.57     44.67 o 
   5   8   9     3118.69     2889.61    294.56 o 
   6   8   9     2037.99     2016.10     70.62 o 
   7   8   9      428.66      490.47     91.27 o 
  -7   9   9       87.64      134.98     73.49 o 
  -6   9   9      409.54      359.86     56.32 o 
  -5   9   9     4481.37     4272.00    274.90 o 
  -4   9   9     5404.77     5390.44     71.05 o 
  -3   9   9     4453.96     4628.64     55.55 o 
  -2   9   9     1107.85     1134.41     46.90 o 
  -1   9   9       19.11       75.37     39.94 o 
   0   9   9     3251.98     3079.88     46.37 o 
   1   9   9     6835.28     6702.34     88.36 o 
   2   9   9     5010.05     5132.91     60.06 o 
   3   9   9     5177.64     5061.98    123.39 o 
   4   9   9      957.64     1009.03     62.73 o 
   5   9   9        4.70       51.85     60.71 o 
   6   9   9      734.41      735.62     72.16 o 
   7   9   9     2131.22     2344.55     99.53 o 
  -6  10   9      207.35      173.77     56.17 o 
  -5  10   9      184.55      243.12     58.30 o 
  -4  10   9      171.90      138.25     53.49 o 
  -3  10   9      747.50      691.94     43.69 o 
  -2  10   9      713.07      725.83     47.44 o 
  -1  10   9     2349.63     2235.27     50.25 o 
   0  10   9      532.23      560.85     36.39 o 
   1  10   9      665.49      660.62     87.61 o 
   2  10   9       81.76      150.70     58.33 o 
   3  10   9      431.76      400.21     63.23 o 
   4  10   9     1010.43      936.51     61.50 o 
   5  10   9     1494.37     1429.22     64.43 o 
   6  10   9      342.26      334.48     95.15 o 
  -5  11   9      228.98      283.24     55.16 o 
  -4  11   9       21.68       46.14     48.39 o 
  -3  11   9      342.60      467.32     54.00 o 
  -2  11   9       90.48       61.01     77.04 o 
  -1  11   9        0.70      110.89     62.38 o 
   0  11   9        1.95      -18.80     59.32 o 
   1  11   9      502.21      635.50     63.33 o 
   2  11   9        4.71       42.83     44.53 o 
   3  11   9      576.28      568.67     55.95 o 
   4  11   9       34.01       52.33     62.64 o 
   5  11   9        4.36       73.38     81.41 o 
  -4  12   9       20.08       11.00     74.89 o 
  -3  12   9      706.81      644.57     60.07 o 
  -2  12   9      292.55      252.36     55.13 o 
  -1  12   9     5766.89     5828.45     71.23 o 
   0  12   9      610.83      609.78     51.90 o 
   1  12   9      843.94      756.06     56.30 o 
   2  12   9        6.82       37.80     54.33 o 
   3  12   9      657.97      631.77     56.71 o 
   4  12   9      768.08      755.96     70.79 o 
  -1  13   9       22.64       92.08     60.21 o 
   0  13   9      269.94      307.94     63.97 o 
   1  13   9     2052.96     2134.95    126.07 o 
 -10   0  10     2091.42     2168.04     88.22 o 
  -8   0  10     8906.54     8661.34    117.30 o 
  -6   0  10     1804.55     1695.23     76.31 o 
  -4   0  10    36167.98    35599.54    159.84 o 
  -2   0  10    23613.06    22285.43    542.80 o 
   0   0  10       64.17       68.11     33.02 o 
   2   0  10    70298.03    67908.17   3173.62 o 
   4   0  10    22931.47    22411.86    224.30 o 
   6   0  10       21.54        3.91     49.45 o 
   8   0  10    10565.91    10590.89     90.40 o 
 -10   1  10      104.57      107.57     58.84 o 
  -9   1  10       16.02       38.01     67.82 o 
  -8   1  10     1420.67     1378.31     62.19 o 
  -7   1  10       61.61       54.78     55.86 o 
  -6   1  10     6907.27     6676.66    142.31 o 
  -5   1  10      302.11      291.29     66.03 o 
  -4   1  10     3196.39     3152.40     38.60 o 
  -3   1  10     1220.24     1161.19     33.97 o 
  -2   1  10     9505.00     9720.34    201.11 o 
  -1   1  10      112.27      133.85     30.58 o 
   0   1  10    28867.04    27749.25    363.27 o 
   1   1  10      746.38      698.84     30.47 o 
   2   1  10     4922.99     4830.36     38.03 o 
   3   1  10       29.76        2.20     31.61 o 
   4   1  10     5142.83     5090.00    106.62 o 
   5   1  10      257.61      271.81     32.84 o 
   6   1  10     8305.87     8278.68    135.25 o 
   7   1  10       57.94       71.72     38.57 o 
   8   1  10      938.95      919.98     52.45 o 
   9   1  10       27.24       57.39     70.99 o 
  -9   2  10       17.35       24.18     64.55 o 
  -8   2  10      202.94      313.75     59.52 o 
  -7   2  10       42.80        1.95     43.47 o 
  -6   2  10        2.41      -15.47     49.53 o 
  -5   2  10      394.98      374.60     38.51 o 
  -4   2  10      355.35      405.97     38.47 o 
  -3   2  10       64.22       29.37     30.52 o 
  -2   2  10     1001.06     1003.89     28.40 o 
  -1   2  10      404.79      394.13     31.00 o 
   0   2  10     1672.64     1707.50     51.07 o 
   1   2  10      611.47      559.24     26.88 o 
   2   2  10       43.38       69.73     29.29 o 
   3   2  10      120.79      121.63     32.49 o 
   4   2  10      542.78      579.70     95.77 o 
   5   2  10      147.12      101.94     36.25 o 
   6   2  10       11.20       26.72     36.01 o 
   7   2  10       32.38       88.49     39.82 o 
   8   2  10      249.28      321.42     66.32 o 
   9   2  10       10.03       76.22     72.75 o 
  -9   3  10        7.75      -21.68     72.56 o 
  -8   3  10     2009.08     1981.56     65.32 o 
  -7   3  10      871.22      824.27     62.20 o 
  -6   3  10    12394.64    12406.40    110.08 o 
  -5   3  10     1785.75     1760.81     55.70 o 
  -4   3  10     4444.28     4290.27    101.63 o 
  -3   3  10       51.55       75.07     36.40 o 
  -2   3  10    12201.89    12008.37    174.42 o 
  -1   3  10     3917.67     3878.23    123.55 o 
   0   3  10    38650.30    38444.76    685.74 o 
   1   3  10     1438.16     1342.10     49.32 o 
   2   3  10     3680.95     3909.75     78.28 o 
   3   3  10       27.60       61.99     27.57 o 
   4   3  10     8013.30     7917.14    225.94 o 
   5   3  10     3125.23     2991.17     80.86 o 
   6   3  10    15830.69    15812.04    199.05 o 
   7   3  10      465.49      465.50     38.06 o 
   8   3  10     1705.13     1723.11     69.43 o 
   9   3  10       10.34        9.38     80.29 o 
  -9   4  10      615.31      615.92     70.24 o 
  -8   4  10     2332.59     2441.43     81.11 o 
  -7   4  10      194.95      210.35     59.46 o 
  -6   4  10       14.81      -17.73     49.19 o 
  -5   4  10      841.33      784.12     41.96 o 
  -4   4  10    26273.32    26022.96    696.24 o 
  -3   4  10     4578.65     4407.88     49.20 o 
  -2   4  10    18695.18    18524.42    124.48 o 
  -1   4  10     3289.87     3257.06     68.90 o 
   0   4  10      837.74      848.18     61.50 o 
   1   4  10     4230.57     4152.27     98.31 o 
   2   4  10    18076.96    17941.20    479.30 o 
   3   4  10     5181.99     4973.91    115.09 o 
   4   4  10    26337.39    26489.72    554.70 o 
   5   4  10      157.50      169.18     36.65 o 
   6   4  10      736.85      784.18     36.30 o 
   7   4  10      224.49      299.41     41.62 o 
   8   4  10     4723.35     4781.82    128.68 o 
   9   4  10      870.41      789.86     98.68 o 
  -9   5  10        2.20      -30.16     68.79 o 
  -8   5  10      507.69      457.73     76.23 o 
  -7   5  10       64.35       -5.02     50.81 o 
  -6   5  10      791.75      813.20     59.06 o 
  -5   5  10      143.60      136.70     42.35 o 
  -4   5  10        0.07       34.27     33.21 o 
  -3   5  10       20.25       41.19     39.25 o 
  -2   5  10     2863.82     2744.38     57.13 o 
  -1   5  10      164.66      177.69     36.57 o 
   0   5  10     5270.10     5464.14    128.47 o 
   1   5  10      833.82      851.65     39.84 o 
   2   5  10        3.15       58.78     34.40 o 
   3   5  10      263.46      300.89     34.53 o 
   4   5  10     1440.68     1486.29     41.39 o 
   5   5  10      249.21      278.59     33.69 o 
   6   5  10     1146.26     1165.41     37.20 o 
   7   5  10      194.59      273.26     46.80 o 
   8   5  10       73.68      240.85     87.49 o 
   9   5  10       38.19       61.63    109.91 o 
  -8   6  10      736.96      760.23     96.69 o 
  -7   6  10       51.55       27.98     66.72 o 
  -6   6  10       32.22       26.88     57.86 o 
  -5   6  10      233.18      220.09     45.75 o 
  -4   6  10     2885.95     2947.56     82.14 o 
  -3   6  10     2791.03     2871.47     72.17 o 
  -2   6  10     4402.42     4381.97    132.24 o 
  -1   6  10      839.38      891.42     42.11 o 
   0   6  10       65.45       86.84     39.11 o 
   1   6  10     1837.97     1791.84     43.04 o 
   2   6  10     4280.71     4210.54     93.30 o 
   3   6  10      749.01      743.17     42.22 o 
   4   6  10     6074.63     5993.91    143.72 o 
   5   6  10      789.36      750.84     66.96 o 
   6   6  10        6.89      -11.56     52.12 o 
   7   6  10      517.86      597.08     65.03 o 
   8   6  10      892.38      904.03    103.88 o 
  -8   7  10      839.53      856.08     79.12 o 
  -7   7  10     2121.23     1968.78    152.50 o 
  -6   7  10     4451.09     4569.23     73.67 o 
  -5   7  10     2986.85     2912.95     54.09 o 
  -4   7  10     1506.77     1505.08     45.60 o 
  -3   7  10      375.16      348.16     35.09 o 
  -2   7  10     5828.90     5922.17    151.00 o 
  -1   7  10     7033.39     7162.76    136.97 o 
   0   7  10    16621.78    16889.14    589.45 o 
   1   7  10     7240.79     7042.97     99.52 o 
   2   7  10     2947.81     2888.39    101.12 o 
   3   7  10      117.11      194.76     39.32 o 
   4   7  10     1508.63     1433.27     47.26 o 
   5   7  10     3590.96     3637.35    199.82 o 
   6   7  10     6377.26     6229.56    339.12 o 
   7   7  10     2310.04     2206.39     75.36 o 
   8   7  10      819.62      928.45     96.32 o 
  -7   8  10       53.89      150.99     96.31 o 
  -6   8  10      285.13      388.40     56.17 o 
  -5   8  10      463.55      464.90     50.57 o 
  -4   8  10     2804.35     2729.42     58.59 o 
  -3   8  10     3307.80     3332.17     66.50 o 
  -2   8  10     1434.57     1430.42     81.94 o 
  -1   8  10      929.36     1018.84     37.79 o 
   0   8  10      303.62      376.92     59.80 o 
   1   8  10     1519.35     1563.07     56.54 o 
   2   8  10     4886.86     5168.46     99.63 o 
   3   8  10     3934.34     3972.26    185.76 o 
   4   8  10     1919.20     1839.11     51.63 o 
   5   8  10      724.16      706.37     51.67 o 
   6   8  10        0.35      125.40     81.65 o 
   7   8  10      170.19      346.66     98.18 o 
  -7   9  10        2.35       21.33     68.12 o 
  -6   9  10        0.33      -33.34     75.56 o 
  -5   9  10       89.09       70.29     56.91 o 
  -4   9  10      139.89      188.27     45.77 o 
  -3   9  10       21.53      101.35     46.26 o 
  -2   9  10       32.19       80.52     41.21 o 
  -1   9  10       39.51       58.10     42.38 o 
   0   9  10       86.07       70.11     46.11 o 
   1   9  10       13.59       32.20     42.32 o 
   2   9  10      192.70      290.07     46.83 o 
   3   9  10        3.60      -13.70     45.43 o 
   4   9  10        1.00       27.93     42.58 o 
   5   9  10       18.16        4.24     73.61 o 
   6   9  10        7.75       -9.40    100.38 o 
   7   9  10       27.63       55.94    110.21 o 
  -6  10  10       25.24      -11.79     73.47 o 
  -5  10  10      698.58      790.24     83.17 o 
  -4  10  10     1060.14     1052.22     55.45 o 
  -3  10  10     4794.97     4857.05     58.09 o 
  -2  10  10      897.26      998.79     48.71 o 
  -1  10  10      430.42      514.48     46.34 o 
   0  10  10      202.60      238.73     43.48 o 
   1  10  10     1509.02     1481.97     95.43 o 
   2  10  10     1878.65     1822.81     60.21 o 
   3  10  10     4292.75     4249.22    254.99 o 
   4  10  10      629.89      626.09     70.17 o 
   5  10  10      654.16      859.51    159.99 o 
   6  10  10       13.32        5.36     97.79 o 
  -5  11  10     1343.58     1339.55    142.12 o 
  -4  11  10      124.97      167.68     54.67 o 
  -3  11  10       36.93       27.23     68.34 o 
  -2  11  10      764.49      687.33    179.43 o 
  -1  11  10     4509.41     4429.35     71.17 o 
   0  11  10     1092.33     1171.09     63.02 o 
   1  11  10     3837.34     4116.31    286.09 o 
   2  11  10      113.41       95.29     61.29 o 
   3  11  10        2.59       70.66     51.15 o 
   4  11  10      417.91      449.56     64.49 o 
   5  11  10     2739.60     2954.38    287.09 o 
  -3  12  10      497.98      477.73     54.61 o 
  -2  12  10      204.23      220.78     57.20 o 
  -1  12  10       17.16       -6.50     55.12 o 
   0  12  10      113.36      128.84     51.96 o 
   1  12  10      225.60      234.45     53.93 o 
   2  12  10      269.72      362.63     86.08 o 
   3  12  10      538.47      615.46     64.56 o 
  -9   0  11        0.24       43.25     86.27 o 
  -7   0  11       37.48       13.19     74.80 o 
  -5   0  11        2.74       -1.14     65.90 o 
  -3   0  11      296.90      229.54     37.40 o 
  -1   0  11       36.32        3.22     67.41 o 
   1   0  11        0.87       24.44     37.24 o 
   3   0  11       44.31       24.36     46.60 o 
   5   0  11       26.13       77.00     46.56 o 
   7   0  11      100.46       93.37     54.41 o 
   9   0  11        6.08        2.58    105.77 o 
  -9   1  11       98.01       59.42     71.77 o 
  -8   1  11     3554.99     3578.46    117.78 o 
  -7   1  11        0.45      -35.92     53.11 o 
  -6   1  11     1250.59     1315.58     52.41 o 
  -5   1  11      329.31      320.60     46.04 o 
  -4   1  11     6133.96     6156.14     51.19 o 
  -3   1  11      565.94      584.08     50.31 o 
  -2   1  11    36283.70    35964.54    166.92 o 
  -1   1  11       99.84      111.20     29.17 o 
   0   1  11     5121.94     4793.35     46.04 o 
   1   1  11      799.71      830.47     29.63 o 
   2   1  11     7553.56     6986.02    134.85 o 
   3   1  11      161.86      156.07     45.71 o 
   4   1  11    20896.40    19851.02    476.83 o 
   5   1  11       73.80       40.03     35.21 o 
   6   1  11     1968.01     1996.73     40.94 o 
   7   1  11      382.64      409.57     40.93 o 
   8   1  11     1810.89     1789.94     49.35 o 
   9   1  11        2.79       21.55     65.14 o 
  -9   2  11       17.95        0.39     67.65 o 
  -8   2  11      173.72      158.22     57.74 o 
  -7   2  11       71.95       43.69     46.04 o 
  -6   2  11    14131.47    13755.58     83.98 o 
  -5   2  11     2125.15     2111.81     79.39 o 
  -4   2  11    19864.75    19629.55    195.00 o 
  -3   2  11     1101.09     1079.58     49.15 o 
  -2   2  11     1538.68     1702.71     31.73 o 
  -1   2  11      662.79      691.53     46.05 o 
   0   2  11    44288.01    42271.27    431.46 o 
   1   2  11     1546.28     1453.22     32.12 o 
   2   2  11    31994.43    31848.76    492.81 o 
   3   2  11      588.54      586.37     28.75 o 
   4   2  11      469.03      455.48     41.09 o 
   5   2  11     1132.43     1048.07     38.06 o 
   6   2  11    17933.60    17808.67    299.57 o 
   7   2  11      495.74      527.39     41.54 o 
   8   2  11     5504.70     5528.73    112.40 o 
   9   2  11      112.68       97.05     75.12 o 
  -9   3  11       32.20       63.13     70.86 o 
  -8   3  11     1491.58     1426.47     65.33 o 
  -7   3  11      134.48      145.95     54.23 o 
  -6   3  11      196.39      270.92     49.33 o 
  -5   3  11        8.59       60.86     38.11 o 
  -4   3  11     4152.64     4154.59     87.89 o 
  -3   3  11      722.78      754.11     38.19 o 
  -2   3  11    10654.05    10402.47    187.41 o 
  -1   3  11     1956.49     1875.17     33.91 o 
   0   3  11      198.14      145.57     30.31 o 
   1   3  11        9.06       29.51     27.97 o 
   2   3  11     8461.63     8412.76    113.38 o 
   3   3  11       93.29      151.13     31.70 o 
   4   3  11     6939.27     7193.60    180.17 o 
   5   3  11      436.85      444.55     34.44 o 
   6   3  11      415.60      437.26     49.52 o 
   7   3  11        0.35      -15.37     43.20 o 
   8   3  11      821.82      830.64     57.50 o 
   9   3  11       91.42       15.98     81.99 o 
  -9   4  11        1.22       74.34     77.77 o 
  -8   4  11       12.55       26.14     63.51 o 
  -7   4  11      374.62      416.51     88.80 o 
  -6   4  11      743.68      768.56     51.89 o 
  -5   4  11      822.10      783.92     35.92 o 
  -4   4  11     3288.55     3246.86     93.50 o 
  -3   4  11      302.61      248.03     31.03 o 
  -2   4  11       35.34       51.47     32.05 o 
  -1   4  11      930.13      882.56     31.74 o 
   0   4  11     3254.13     3115.01    112.20 o 
   1   4  11      701.68      639.65     38.29 o 
   2   4  11      906.62      914.44     36.94 o 
   3   4  11       29.06       94.01     30.93 o 
   4   4  11      386.82      400.30     34.53 o 
   5   4  11      761.65      802.11     38.96 o 
   6   4  11     1766.34     1814.60     58.64 o 
   7   4  11       53.62       37.18     38.92 o 
   8   4  11      703.03      839.45    124.18 o 
   9   4  11       32.81       77.13     91.09 o 
  -9   5  11      653.96      529.82     79.34 o 
  -8   5  11     3920.20     3619.47     78.99 o 
  -7   5  11     1051.14      917.39     72.86 o 
  -6   5  11      578.77      579.90     55.47 o 
  -5   5  11      159.48      196.65     42.86 o 
  -4   5  11     4861.64     4595.53     50.88 o 
  -3   5  11     4867.75     4740.56     51.82 o 
  -2   5  11    18957.04    18303.32    132.39 o 
  -1   5  11     4017.69     3872.69     96.18 o 
   0   5  11     6389.02     6549.80    152.59 o 
   1   5  11       96.02      156.81     54.42 o 
   2   5  11    15124.84    15040.89    438.11 o 
   3   5  11     8102.52     7882.29    198.20 o 
   4   5  11    13169.58    12622.57    289.15 o 
   5   5  11     2189.95     2145.31     54.66 o 
   6   5  11     2175.83     2159.43     54.10 o 
   7   5  11       81.65      107.81     53.42 o 
   8   5  11     1303.09     1316.18     93.37 o 
  -8   6  11      245.81      178.93     82.74 o 
  -7   6  11      479.95      433.44     77.20 o 
  -6   6  11     4632.65     4616.85     61.94 o 
  -5   6  11     1792.99     1730.05     49.14 o 
  -4   6  11     3675.83     3636.12     52.00 o 
  -3   6  11      871.00      822.48     35.40 o 
  -2   6  11     1833.23     1860.83     42.81 o 
  -1   6  11     2349.47     2351.83     87.01 o 
   0   6  11    14396.13    14707.09    104.94 o 
   1   6  11     7736.19     7903.72    250.94 o 
   2   6  11     6514.42     6522.47    167.40 o 
   3   6  11      815.65      726.49     35.29 o 
   4   6  11      274.36      221.61     42.29 o 
   5   6  11      417.63      482.83     62.54 o 
   6   6  11     5426.56     5289.62    225.97 o 
   7   6  11     2036.47     2119.30    129.63 o 
   8   6  11     1616.99     1783.74     96.45 o 
  -8   7  11       34.32       52.45     94.14 o 
  -7   7  11       13.89       31.12     57.19 o 
  -6   7  11       76.34       97.73     55.39 o 
  -5   7  11       72.48      183.99     82.94 o 
  -4   7  11      216.71      279.12     38.30 o 
  -3   7  11        5.46       -8.03     43.10 o 
  -2   7  11       80.31       46.92     54.30 o 
  -1   7  11       97.87      152.27     38.03 o 
   0   7  11        0.53       52.05     33.70 o 
   1   7  11       28.23      -20.78     33.00 o 
   2   7  11      181.10      240.20     55.29 o 
   3   7  11       79.90      160.75     56.44 o 
   4   7  11      168.18      238.18     38.71 o 
   5   7  11      236.41      408.43     97.28 o 
   6   7  11       10.01       10.88     54.35 o 
   7   7  11       55.03      -69.27     85.00 o 
   8   7  11       62.53      163.57     78.24 o 
  -7   8  11      863.36      830.37     92.22 o 
  -6   8  11     1660.82     1654.70     64.68 o 
  -5   8  11     1008.66     1001.37     60.68 o 
  -4   8  11     1493.64     1449.36     42.89 o 
  -3   8  11      636.99      633.40     43.86 o 
  -2   8  11       81.59       87.69     43.09 o 
  -1   8  11      738.15      801.24     50.41 o 
   0   8  11     2330.24     2462.79    106.91 o 
   1   8  11     4618.09     4548.31     57.95 o 
   2   8  11     4050.44     3990.90     53.41 o 
   3   8  11      419.17      443.33     61.00 o 
   4   8  11        7.33       16.87     45.17 o 
   5   8  11      987.50      997.54     72.96 o 
   6   8  11     1206.11     1232.80    103.01 o 
   7   8  11     1563.95     1583.97     95.62 o 
  -6   9  11       33.96       96.35     64.68 o 
  -5   9  11      254.81      301.62     52.62 o 
  -4   9  11     1238.87     1122.50     57.09 o 
  -3   9  11     4115.44     4029.11     48.77 o 
  -2   9  11     4269.79     4125.64    138.29 o 
  -1   9  11     4198.19     4104.26     81.96 o 
   0   9  11      323.51      357.27     42.38 o 
   1   9  11       69.63      107.02     55.04 o 
   2   9  11     1451.81     1406.80     49.43 o 
   3   9  11     5288.55     5169.17     69.66 o 
   4   9  11     4497.56     4409.72     93.42 o 
   5   9  11     3139.54     3122.39    249.36 o 
   6   9  11      146.78      152.27    102.00 o 
  -6  10  11      567.10      632.00     63.11 o 
  -5  10  11     1016.49      894.76     78.37 o 
  -4  10  11      285.13      313.44     57.15 o 
  -3  10  11      115.94      114.93     49.00 o 
  -2  10  11      194.11      258.93     46.29 o 
  -1  10  11     1030.54     1042.77     55.41 o 
   0  10  11      984.81     1065.33     43.13 o 
   1  10  11     1700.01     1751.79     74.59 o 
   2  10  11      416.70      473.51     47.81 o 
   3  10  11      150.35      157.13     44.77 o 
   4  10  11       50.14       54.58     57.69 o 
   5  10  11      361.24      378.16     72.35 o 
  -4  11  11       78.17      121.12     62.62 o 
  -3  11  11      246.06      210.81     66.04 o 
  -2  11  11      172.15      157.70     46.70 o 
  -1  11  11      186.51      211.70     49.69 o 
   0  11  11       61.10       90.54     49.60 o 
   1  11  11        0.23       33.42     54.47 o 
   2  11  11       26.59       72.84     65.79 o 
   3  11  11      303.53      373.45     95.21 o 
   4  11  11       65.77      110.08     64.62 o 
  -3  12  11      165.60      221.55     59.12 o 
  -2  12  11       34.92       67.13     76.49 o 
  -1  12  11      870.17      890.81     88.93 o 
   0  12  11      359.69      343.96     60.33 o 
   1  12  11     4876.07     4787.77     95.49 o 
   2  12  11      221.62      237.94     60.62 o 
  -8   0  12     4173.90     4102.10     97.16 o 
  -6   0  12     7561.80     7260.56     99.89 o 
  -4   0  12      544.41      657.28     95.38 o 
  -2   0  12    43673.52    43531.03    355.29 o 
   0   0  12    35807.67    34778.98    379.40 o 
   2   0  12      835.76      803.56     38.25 o 
   4   0  12    30289.16    28326.62    207.77 o 
   6   0  12    10539.28    10407.56     90.11 o 
   8   0  12       92.11       89.61     62.14 o 
  -9   1  12       31.47       62.13     73.47 o 
  -8   1  12       75.18      102.66     61.35 o 
  -7   1  12        9.54       57.36     56.14 o 
  -6   1  12     2867.76     2788.32     57.35 o 
  -5   1  12      131.65      154.65     45.74 o 
  -4   1  12     8961.01     8682.09     97.81 o 
  -3   1  12       44.97       44.22     26.84 o 
  -2   1  12     4578.97     4607.41    113.46 o 
  -1   1  12      339.27      391.26     30.33 o 
   0   1  12    13802.86    14373.73    162.56 o 
   1   1  12      137.77      165.07     27.88 o 
   2   1  12    24605.53    23827.51    390.00 o 
   3   1  12       98.73      149.83     33.27 o 
   4   1  12     2327.53     2321.35     61.93 o 
   5   1  12      244.36      250.94     29.76 o 
   6   1  12     3775.43     3682.15     46.30 o 
   7   1  12       57.40       79.51     41.36 o 
   8   1  12     3251.35     3211.71     53.80 o 
   9   1  12        9.35       44.58     70.34 o 
  -9   2  12       57.53      146.08     76.46 o 
  -8   2  12       89.90      100.68     59.04 o 
  -7   2  12       47.57       65.90     53.57 o 
  -6   2  12      349.19      233.58     51.03 o 
  -5   2  12      169.35      183.70     34.84 o 
  -4   2  12        7.68       -5.94     34.01 o 
  -3   2  12      225.43      246.52     36.55 o 
  -2   2  12     1793.02     1830.54     66.58 o 
  -1   2  12       17.30       16.68     23.87 o 
   0   2  12     2824.83     2787.83     33.77 o 
   1   2  12      300.43      261.76     27.29 o 
   2   2  12      522.54      597.88     33.88 o 
   3   2  12      645.19      591.40     41.46 o 
   4   2  12     1205.10     1203.92     38.00 o 
   5   2  12        3.82       55.83     38.74 o 
   6   2  12      478.19      435.60     40.89 o 
   7   2  12       16.42       55.97     45.48 o 
   8   2  12        0.26       -7.73     48.20 o 
   9   2  12       20.96       92.17     74.64 o 
  -9   3  12       97.40      134.44     78.26 o 
  -8   3  12      247.13      262.56     61.50 o 
  -7   3  12      186.33      181.21     53.37 o 
  -6   3  12     5236.42     5060.57    175.42 o 
  -5   3  12     1083.59     1121.75     42.81 o 
  -4   3  12    11376.07    11209.49    223.32 o 
  -3   3  12     1934.55     1867.41     35.81 o 
  -2   3  12     4294.34     4372.67    102.37 o 
  -1   3  12      357.83      348.98     25.88 o 
   0   3  12     7245.27     7135.53    217.56 o 
   1   3  12     5877.55     5859.59    115.48 o 
   2   3  12    36417.11    35263.09    594.70 o 
   3   3  12       25.94       34.23     34.41 o 
   4   3  12      291.98      366.39     35.65 o 
   5   3  12      103.64      120.04     33.58 o 
   6   3  12     3412.74     3523.59    140.71 o 
   7   3  12     1093.73     1060.70     53.14 o 
   8   3  12     5210.12     5220.84    122.19 o 
   9   3  12      138.84      150.32     83.81 o 
  -9   4  12      159.84      150.96     75.98 o 
  -8   4  12     4078.78     3733.61    115.70 o 
  -7   4  12      819.53      947.04     57.22 o 
  -6   4  12     3230.25     3096.37    120.44 o 
  -5   4  12      154.62      173.25     39.77 o 
  -4   4  12      538.39      557.36     38.82 o 
  -3   4  12     1588.27     1527.65     72.07 o 
  -2   4  12    24166.43    23847.54    620.39 o 
  -1   4  12     4061.72     3835.64     59.49 o 
   0   4  12    15953.48    16185.01    353.93 o 
   1   4  12     1825.61     1837.85     32.91 o 
   2   4  12     2939.44     2802.99     96.70 o 
   3   4  12     1239.63     1199.78     43.67 o 
   4   4  12    15110.27    14629.40    447.35 o 
   5   4  12     2525.18     2456.97     61.54 o 
   6   4  12     6968.66     7197.00    225.84 o 
   7   4  12      179.87      285.51     47.99 o 
   8   4  12      153.31      222.23     48.87 o 
  -8   5  12       12.04      120.31     70.50 o 
  -7   5  12      116.91      221.02     59.95 o 
  -6   5  12      743.84      747.87     56.24 o 
  -5   5  12       68.11       30.99     43.60 o 
  -4   5  12      975.64      951.78     43.20 o 
  -3   5  12     1012.14      894.09     74.13 o 
  -2   5  12       11.35       62.82     37.68 o 
  -1   5  12      153.01      197.30     39.03 o 
   0   5  12     1383.98     1404.66     39.89 o 
   1   5  12      536.92      467.43     44.54 o 
   2   5  12     1741.94     1826.84     53.45 o 
   3   5  12     1209.62     1166.81     42.41 o 
   4   5  12       20.81       41.07     35.32 o 
   5   5  12       37.03       52.59     38.49 o 
   6   5  12      853.38      855.69     46.04 o 
   7   5  12      286.52      276.47     52.00 o 
   8   5  12      408.86      413.11    102.51 o 
  -8   6  12      778.91      730.78     66.48 o 
  -7   6  12      545.57      515.48     57.02 o 
  -6   6  12      873.54      866.82     54.60 o 
  -5   6  12       14.00       -9.56     45.71 o 
  -4   6  12       38.99       26.85     46.32 o 
  -3   6  12     1422.09     1390.14     42.33 o 
  -2   6  12     2271.04     2252.58     40.29 o 
  -1   6  12     2806.90     2956.53     52.48 o 
   0   6  12     2612.28     2612.83     38.38 o 
   1   6  12      153.58      275.40     38.63 o 
   2   6  12      100.36      165.18     39.57 o 
   3   6  12      852.84      852.13     63.38 o 
   4   6  12     2552.74     2424.42    142.35 o 
   5   6  12      935.71      854.79    115.74 o 
   6   6  12     1237.08     1336.45    116.89 o 
   7   6  12       27.39      -43.34     50.02 o 
   8   6  12       11.15       21.74     96.82 o 
  -7   7  12       22.30       52.82     71.66 o 
  -6   7  12     1769.55     1680.55     59.05 o 
  -5   7  12     3392.51     3303.29     72.41 o 
  -4   7  12     5845.26     5720.51     52.53 o 
  -3   7  12     3301.95     3239.78     73.11 o 
  -2   7  12      799.18      883.17     40.50 o 
  -1   7  12      817.51      780.57     42.56 o 
   0   7  12     6597.13     6384.48    142.65 o 
   1   7  12     4037.07     4222.21     93.33 o 
   2   7  12    11705.74    11797.51    194.63 o 
   3   7  12     5517.33     5313.25     88.44 o 
   4   7  12      744.18      737.74     49.86 o 
   5   7  12      196.39      201.98     61.94 o 
   6   7  12     2134.10     2161.80     71.88 o 
   7   7  12     1956.03     2032.80    136.26 o 
  -7   8  12      867.85     1101.82    176.44 o 
  -6   8  12      466.86      428.85     62.55 o 
  -5   8  12      177.12      253.53     51.83 o 
  -4   8  12      454.44      515.67     42.12 o 
  -3   8  12      653.80      594.19     45.77 o 
  -2   8  12     3731.73     3643.43     51.07 o 
  -1   8  12     3577.23     3469.20     48.13 o 
   0   8  12     1313.90     1302.87     42.24 o 
   1   8  12      586.73      694.10     38.24 o 
   2   8  12      378.47      409.45     56.52 o 
   3   8  12     1201.45     1171.35     54.59 o 
   4   8  12     3267.59     3385.48    145.48 o 
   5   8  12     2996.46     3169.67    262.54 o 
   6   8  12      898.15      947.90     64.06 o 
   7   8  12      272.88      339.33     92.74 o 
  -6   9  12       95.71      140.29     58.25 o 
  -5   9  12       81.23       73.17     49.01 o 
  -4   9  12        5.91       32.66     51.78 o 
  -3   9  12       37.68       78.33     43.13 o 
  -2   9  12      359.13      357.98     40.57 o 
  -1   9  12        5.17       -6.26     39.35 o 
   0   9  12       11.59       68.90     50.39 o 
   1   9  12       93.87      183.17     47.02 o 
   2   9  12       23.87       92.31     43.93 o 
   3   9  12       77.29      131.37     61.39 o 
   4   9  12      107.51      100.87     49.38 o 
   5   9  12        7.48       22.95     50.13 o 
   6   9  12       16.15       20.51     65.61 o 
  -5  10  12      175.65      258.16     63.52 o 
  -4  10  12        3.27        2.23     58.09 o 
  -3  10  12     1197.83     1266.75     64.32 o 
  -2  10  12     1362.15     1383.31     59.03 o 
  -1  10  12     3585.52     3652.68    103.72 o 
   0  10  12     1290.13     1450.73     49.11 o 
   1  10  12      255.15      344.24     42.72 o 
   2  10  12       16.17       58.74     42.90 o 
   3  10  12     1561.33     1456.38     51.75 o 
   4  10  12     1149.08     1129.30     70.13 o 
   5  10  12     2067.66     2181.87    252.80 o 
  -4  11  12      763.14      702.16     84.90 o 
  -3  11  12     1536.19     1731.10     85.48 o 
  -2  11  12      192.07      213.86     53.24 o 
  -1  11  12      317.03      468.18     66.36 o 
   0  11  12     1008.03     1020.73     51.54 o 
   1  11  12     4004.37     4092.96    100.63 o 
   2  11  12     1314.55     1318.23     55.38 o 
   3  11  12     1790.99     1638.09     78.22 o 
   4  11  12        6.25       48.07     59.34 o 
  -2  12  12      282.17      477.33     80.56 o 
  -1  12  12      324.33      336.03    134.55 o 
   0  12  12       36.60       72.78     68.84 o 
   1  12  12       27.67       80.50     71.83 o 
   2  12  12      102.14      145.42     75.50 o 
  -9   0  13        0.39       10.73    104.19 o 
  -7   0  13        2.18       -2.16     79.48 o 
  -5   0  13      291.32      359.37     63.75 o 
  -3   0  13      384.26      409.61     47.34 o 
  -1   0  13      115.57      135.38     35.33 o 
   1   0  13      350.91      342.72     37.25 o 
   3   0  13        5.18      -39.32     50.64 o 
   5   0  13      602.71      523.37     62.59 o 
   7   0  13      172.64      208.96     59.96 o 
   9   0  13        3.25       70.43     96.82 o 
  -9   1  13        8.10       75.67     73.63 o 
  -8   1  13     2040.94     2049.40    165.83 o 
  -7   1  13      101.07       74.86     52.80 o 
  -6   1  13     6387.36     6191.51     77.43 o 
  -5   1  13        9.14       47.36     46.19 o 
  -4   1  13      311.89      249.84     35.99 o 
  -3   1  13      298.98      292.49     29.88 o 
  -2   1  13     7326.56     7332.15     59.32 o 
  -1   1  13       24.51       54.81     30.21 o 
   0   1  13    32889.80    32578.05    150.52 o 
   1   1  13       39.54       32.63     58.53 o 
   2   1  13     2989.24     2903.15     66.19 o 
   3   1  13      161.11      106.48     34.35 o 
   4   1  13     6439.77     6340.87    213.44 o 
   5   1  13       78.95       82.55     36.10 o 
   6   1  13    11956.92    11321.75     57.10 o 
   7   1  13       43.34       35.71     39.78 o 
   8   1  13      367.81      360.83     48.64 o 
   9   1  13       39.01       -1.79     80.43 o 
  -9   2  13      100.94      168.09     73.47 o 
  -8   2  13     1883.09     1833.02     71.71 o 
  -7   2  13        0.76      -57.13     58.50 o 
  -6   2  13      746.26      821.01     54.17 o 
  -5   2  13      201.13      230.76     40.29 o 
  -4   2  13    21132.77    21075.65    450.22 o 
  -3   2  13     1314.91     1204.40     51.78 o 
  -2   2  13    14462.71    14361.64    241.64 o 
  -1   2  13      147.87      210.72     29.34 o 
   0   2  13     1909.10     1927.01     35.35 o 
   1   2  13       70.64       56.56     28.41 o 
   2   2  13    29550.83    28900.77    732.55 o 
   3   2  13     2662.66     2484.81     36.66 o 
   4   2  13    17676.75    17184.46    455.78 o 
   5   2  13        0.54       24.72     32.50 o 
   6   2  13      522.09      517.65     40.59 o 
   7   2  13       44.84       42.66     42.80 o 
   8   2  13     8028.80     7747.44     96.44 o 
   9   2  13      218.36      257.94     76.87 o 
  -9   3  13        5.41      159.03     79.51 o 
  -8   3  13      699.28      701.98     63.93 o 
  -7   3  13       11.42        8.02     46.48 o 
  -6   3  13     1781.50     1747.56     72.52 o 
  -5   3  13       67.51       91.47     41.11 o 
  -4   3  13       90.89       67.89     38.74 o 
  -3   3  13      187.75      220.04     43.21 o 
  -2   3  13     2903.29     3096.02    105.32 o 
  -1   3  13      147.76      176.65     26.65 o 
   0   3  13     4303.02     4274.88    116.05 o 
   1   3  13     1467.17     1447.63     35.13 o 
   2   3  13      596.50      583.05     37.11 o 
   3   3  13      125.36      179.83     34.49 o 
   4   3  13     3234.53     3308.51     98.76 o 
   5   3  13       78.19      121.20     34.83 o 
   6   3  13     2423.36     2490.80     97.16 o 
   7   3  13      358.04      319.12     47.64 o 
   8   3  13      159.23      153.97     53.24 o 
  -8   4  13      247.65      356.28    126.83 o 
  -7   4  13       22.79       27.19     49.93 o 
  -6   4  13        7.20       40.19     53.21 o 
  -5   4  13      285.25      283.03     42.38 o 
  -4   4  13     1480.76     1446.03     43.77 o 
  -3   4  13      229.30      259.49     39.08 o 
  -2   4  13     2214.60     2231.59     95.24 o 
  -1   4  13      297.23      244.56     43.02 o 
   0   4  13      270.90      291.17     27.87 o 
   1   4  13     1050.76     1000.40     42.42 o 
   2   4  13     1851.33     1801.28     64.76 o 
   3   4  13      208.97      254.26     30.46 o 
   4   4  13     2074.46     2094.13     60.80 o 
   5   4  13        0.06        2.12     35.06 o 
   6   4  13        0.08      -22.98     41.18 o 
   7   4  13       15.01       55.10     48.71 o 
   8   4  13      647.56      672.40     59.04 o 
  -8   5  13     1309.09     1278.44     79.10 o 
  -7   5  13     1045.52      985.55     68.45 o 
  -6   5  13     6904.56     6776.93    126.56 o 
  -5   5  13      813.06      776.52     45.57 o 
  -4   5  13      284.15      333.66     43.18 o 
  -3   5  13      246.26      293.94     39.73 o 
  -2   5  13    10187.77     9933.31    155.93 o 
  -1   5  13     7414.02     7234.08    107.46 o 
   0   5  13     8755.79     8876.87    226.58 o 
   1   5  13     2089.35     1958.07     38.85 o 
   2   5  13     4331.84     4355.11     63.18 o 
   3   5  13       43.39       93.95     33.72 o 
   4   5  13     8225.60     8132.12    241.38 o 
   5   5  13     2739.63     2680.70     57.21 o 
   6   5  13     7648.19     7646.87    205.95 o 
   7   5  13      939.71     1005.29     51.58 o 
   8   5  13      286.17      295.99     85.95 o 
  -8   6  13      341.42      327.27     83.36 o 
  -7   6  13       83.55       96.59     62.38 o 
  -6   6  13      680.70      671.19     53.32 o 
  -5   6  13      633.37      574.45     48.46 o 
  -4   6  13     5500.83     5356.44    217.87 o 
  -3   6  13     2036.33     2118.51    122.08 o 
  -2   6  13     3912.29     3903.56     91.50 o 
  -1   6  13     1571.41     1650.47     42.81 o 
   0   6  13     2275.35     2370.85     82.17 o 
   1   6  13     2503.22     2569.95     84.33 o 
   2   6  13     6711.73     6686.30    310.61 o 
   3   6  13     4378.02     4317.83    127.04 o 
   4   6  13     3213.28     3257.14    122.11 o 
   5   6  13      481.02      540.66     49.15 o 
   6   6  13      260.09      234.59     54.07 o 
   7   6  13      447.09      490.10     62.35 o 
   8   6  13     2579.20     2740.90    116.83 o 
  -7   7  13       27.94       36.30     74.27 o 
  -6   7  13       58.37       51.29     47.16 o 
  -5   7  13       45.28       55.33     47.85 o 
  -4   7  13       93.56       91.14     39.63 o 
  -3   7  13       21.89       28.63     44.65 o 
  -2   7  13      611.16      612.18     34.46 o 
  -1   7  13       56.21       47.04     41.72 o 
   0   7  13      314.24      281.26     39.73 o 
   1   7  13      369.18      405.99     36.49 o 
   2   7  13      126.25       81.01     34.51 o 
   3   7  13       10.72       77.18     44.37 o 
   4   7  13      435.78      550.13     40.76 o 
   5   7  13       88.39      176.77     55.93 o 
   6   7  13       57.65       94.24     51.53 o 
   7   7  13       81.58      148.13     56.92 o 
  -7   8  13       61.81       80.21     83.66 o 
  -6   8  13        2.15       67.16     53.75 o 
  -5   8  13     1183.40     1203.95     53.71 o 
  -4   8  13     1937.98     1900.55     56.38 o 
  -3   8  13     2679.62     2715.66     50.43 o 
  -2   8  13     1887.55     1913.77     45.76 o 
  -1   8  13      184.89      222.77     44.21 o 
   0   8  13       63.65      105.40     41.91 o 
   1   8  13     2050.26     1994.70     50.12 o 
   2   8  13     2771.44     2626.85     43.05 o 
   3   8  13     2110.52     2118.52    121.14 o 
   4   8  13      861.03      797.37     62.50 o 
   5   8  13      115.41      192.99     46.97 o 
   6   8  13        2.26      -29.95     56.60 o 
  -6   9  13     1487.04     1497.55     76.73 o 
  -5   9  13     1648.78     1695.68     67.12 o 
  -4   9  13        4.29      -46.45     57.02 o 
  -3   9  13      380.39      415.79     49.26 o 
  -2   9  13     1633.25     1620.53     45.50 o 
  -1   9  13     4871.47     4925.59    188.26 o 
   0   9  13     4458.73     4288.26    141.17 o 
   1   9  13     2850.94     2991.57     63.52 o 
   2   9  13       33.91       13.79     47.33 o 
   3   9  13      373.42      363.98     46.59 o 
   4   9  13     1178.25     1191.00     57.11 o 
   5   9  13     3130.95     2950.56    168.17 o 
   6   9  13     2340.15     2434.82    300.02 o 
  -5  10  13      461.94      458.95     71.84 o 
  -4  10  13      974.13      863.90     60.81 o 
  -3  10  13      821.77      841.16     54.16 o 
  -2  10  13      196.28      227.93     52.66 o 
  -1  10  13       66.29       31.52     49.12 o 
   0  10  13      670.83      688.14     69.50 o 
   1  10  13      556.26      502.76     47.82 o 
   2  10  13     1313.78     1330.72     53.34 o 
   3  10  13      987.25      908.57     95.53 o 
   4  10  13      180.00      140.30     61.33 o 
   5  10  13      110.59       54.23     90.18 o 
  -3  11  13        4.29       23.84     59.02 o 
  -2  11  13       91.15       85.91     55.41 o 
  -1  11  13      499.02      532.08     57.52 o 
   0  11  13      215.93      213.38     54.48 o 
   1  11  13      279.45      306.98     55.10 o 
   2  11  13      149.85      182.11     46.51 o 
   3  11  13      112.93       90.89     51.57 o 
  -1  12  13       87.57      133.89     77.09 o 
   0  12  13       59.04       67.80     75.03 o 
  -8   0  14      748.58      658.59     95.29 o 
  -6   0  14     7988.76     7509.15     97.52 o 
  -4   0  14     9182.60     8886.88    449.31 o 
  -2   0  14     4465.22     4326.07    128.92 o 
   0   0  14    29239.83    30139.86    116.42 o 
   2   0  14    22006.11    20832.84     86.91 o 
   4   0  14     2150.92     1992.30     57.53 o 
   6   0  14    11871.28    11015.71    113.93 o 
   8   0  14     4225.42     3974.36    175.19 o 
  -9   1  14        4.79      128.90     77.25 o 
  -8   1  14     1731.13     1758.31     71.71 o 
  -7   1  14       41.15       97.34     56.96 o 
  -6   1  14       74.38       98.51     49.56 o 
  -5   1  14      136.69      134.21     87.22 o 
  -4   1  14     5502.72     5602.12    105.78 o 
  -3   1  14        3.88       18.69     25.14 o 
  -2   1  14     8629.06     8714.53    122.11 o 
  -1   1  14       14.98       64.73     43.24 o 
   0   1  14      367.48      388.88     29.58 o 
   1   1  14      460.43      487.04     33.21 o 
   2   1  14     7460.03     7228.65    156.16 o 
   3   1  14       69.48       79.62     28.92 o 
   4   1  14    10400.38    10037.11    253.41 o 
   5   1  14      367.92      410.25     38.45 o 
   6   1  14      588.59      596.24     42.36 o 
   7   1  14      184.06      253.31     45.16 o 
   8   1  14     1674.11     1605.05     53.43 o 
  -9   2  14       31.57       35.99     78.85 o 
  -8   2  14        7.98        6.47     64.93 o 
  -7   2  14       37.82      111.29     57.06 o 
  -6   2  14      408.54      504.15    162.09 o 
  -5   2  14       78.67       43.48     39.42 o 
  -4   2  14      397.40      337.36     39.20 o 
  -3   2  14      119.59      135.06     27.38 o 
  -2   2  14      371.35      378.22     33.75 o 
  -1   2  14      560.71      528.27     53.89 o 
   0   2  14     2446.49     2489.54     72.57 o 
   1   2  14       72.39       59.44     32.52 o 
   2   2  14      156.59      159.78     30.79 o 
   3   2  14       10.65        0.26     30.54 o 
   4   2  14       68.48       29.74     48.24 o 
   5   2  14      408.53      329.56     39.13 o 
   6   2  14      580.55      636.49     60.71 o 
   7   2  14        1.40       13.39     44.99 o 
   8   2  14      187.05      247.54     52.50 o 
  -8   3  14     2315.67     2358.59     76.79 o 
  -7   3  14      110.22      149.02     60.48 o 
  -6   3  14      308.87      323.20     57.37 o 
  -5   3  14      307.82      317.66     47.81 o 
  -4   3  14     7413.63     7734.88     87.61 o 
  -3   3  14      702.30      713.93     34.48 o 
  -2   3  14    15012.77    15133.55    192.93 o 
  -1   3  14      391.94      381.06     30.38 o 
   0   3  14      737.46      743.29     27.75 o 
   1   3  14       53.75       64.10     34.65 o 
   2   3  14     6188.12     6151.43    106.72 o 
   3   3  14     2967.60     2927.76     55.93 o 
   4   3  14    16311.26    15929.17    539.29 o 
   5   3  14      360.15      364.67     35.95 o 
   6   3  14      677.82      678.34     42.92 o 
   7   3  14       44.02       73.25     45.97 o 
   8   3  14     2294.73     2372.86    111.78 o 
  -8   4  14      978.19      951.91     76.20 o 
  -7   4  14      163.93      266.78     62.46 o 
  -6   4  14     5647.26     5812.82     88.27 o 
  -5   4  14     1146.40     1069.94     46.27 o 
  -4   4  14     3063.39     2885.02     48.45 o 
  -3   4  14       88.27      127.43     39.76 o 
  -2   4  14      778.69      835.83     41.26 o 
  -1   4  14      792.16      773.67     39.41 o 
   0   4  14    23882.64    24294.09    422.08 o 
   1   4  14     2252.70     2196.10     99.91 o 
   2   4  14     4470.19     4563.43     73.83 o 
   3   4  14     1532.04     1449.08     31.45 o 
   4   4  14      846.36      889.29     36.28 o 
   5   4  14      720.93      737.85     77.03 o 
   6   4  14     7688.64     7633.45    351.41 o 
   7   4  14     1199.79     1201.12     51.43 o 
   8   4  14     2598.09     2471.96     65.07 o 
  -8   5  14       99.39      151.73     76.37 o 
  -7   5  14       31.51       29.29     69.21 o 
  -6   5  14       33.56       58.63     44.00 o 
  -5   5  14       41.62        7.12     46.56 o 
  -4   5  14     1118.13     1154.45     56.29 o 
  -3   5  14      224.17      257.02     36.91 o 
  -2   5  14      859.84      784.96     61.82 o 
  -1   5  14      880.20      818.06     46.79 o 
   0   5  14       28.59       -5.28     37.38 o 
   1   5  14        0.18      -11.74     35.38 o 
   2   5  14      526.17      507.93     28.93 o 
   3   5  14      110.70      141.75     35.44 o 
   4   5  14      728.19      740.76     39.95 o 
   5   5  14      303.07      334.99     69.99 o 
   6   5  14        0.30       20.81     41.60 o 
   7   5  14       12.18       61.74     48.93 o 
   8   5  14      318.49      400.12     56.15 o 
  -7   6  14      482.94      501.09     72.66 o 
  -6   6  14     1052.07     1135.21     84.66 o 
  -5   6  14      701.92      633.83     46.82 o 
  -4   6  14     1371.42     1318.42     47.13 o 
  -3   6  14      171.47      168.85     41.77 o 
  -2   6  14        8.74       28.99     34.91 o 
  -1   6  14      644.11      693.81     41.63 o 
   0   6  14     3908.67     4004.49     49.39 o 
   1   6  14     3062.73     2918.57     88.24 o 
   2   6  14     1425.31     1396.65     74.10 o 
   3   6  14       26.89       75.26     41.43 o 
   4   6  14        0.91       58.97     45.77 o 
   5   6  14      785.80      807.18    102.12 o 
   6   6  14      927.93      977.67     77.24 o 
   7   6  14      393.82      479.91     77.76 o 
  -7   7  14      315.22      295.30     72.49 o 
  -6   7  14        5.30       -7.62     58.64 o 
  -5   7  14      262.84      291.55     43.34 o 
  -4   7  14     3857.78     3708.97    104.92 o 
  -3   7  14     3626.13     3567.07     77.37 o 
  -2   7  14     5581.30     5569.57    146.45 o 
  -1   7  14     3107.10     2998.22    194.57 o 
   0   7  14      443.33      466.47     37.31 o 
   1   7  14      662.09      641.02     43.81 o 
   2   7  14     5217.75     5185.28    130.25 o 
   3   7  14     4322.04     4410.10    145.22 o 
   4   7  14     5695.04     5457.82     75.68 o 
   5   7  14     1692.23     1628.41     70.57 o 
   6   7  14      155.13      207.49     63.66 o 
   7   7  14      149.09      162.62     57.25 o 
  -6   8  14     1391.41     1333.09     61.87 o 
  -5   8  14     1210.06     1173.08     50.80 o 
  -4   8  14      401.28      408.55     48.71 o 
  -3   8  14       45.79       33.79     48.15 o 
  -2   8  14     1248.03     1291.70     58.46 o 
  -1   8  14     1190.68     1219.85     73.39 o 
   0   8  14     3709.33     3631.34    174.19 o 
   1   8  14     2441.03     2524.55    122.83 o 
   2   8  14      842.67     1029.41     65.06 o 
   3   8  14      153.74      156.80     49.47 o 
   4   8  14      764.31      742.68     47.58 o 
   5   8  14      646.98      644.02     51.04 o 
   6   8  14     1373.50     1373.01     67.66 o 
  -5   9  14       10.28       64.70     64.11 o 
  -4   9  14       36.25       74.94     48.29 o 
  -3   9  14      164.71      225.40     53.26 o 
  -2   9  14       38.91       85.21     45.01 o 
  -1   9  14       27.95       33.97     40.11 o 
   0   9  14      460.40      509.79     46.71 o 
   1   9  14       86.26       94.91     67.92 o 
   2   9  14      151.96      162.26     40.42 o 
   3   9  14      107.42      135.37     74.30 o 
   4   9  14        1.08       40.62     53.61 o 
   5   9  14       15.37       84.00     55.83 o 
  -4  10  14      853.61      863.97     60.49 o 
  -3  10  14      115.90      186.15     55.38 o 
  -2  10  14      240.66      221.14     51.42 o 
  -1  10  14     1639.07     1614.36     53.71 o 
   0  10  14      805.18      956.74     53.50 o 
   1  10  14     2682.36     2638.56     73.57 o 
   2  10  14      857.48      869.35     56.05 o 
   3  10  14      388.63      386.59     57.16 o 
   4  10  14       69.33       49.24     55.97 o 
  -3  11  14     2516.71     2425.49     64.73 o 
  -2  11  14      832.54      841.54     59.74 o 
  -1  11  14     1348.35     1393.99     56.22 o 
   0  11  14        1.21       21.65     63.07 o 
   1  11  14      447.31      474.87     51.38 o 
   2  11  14      880.18      863.58     62.60 o 
  -7   0  15       43.11       63.94     75.32 o 
  -5   0  15      344.68      389.83     71.52 o 
  -3   0  15      477.69      476.81     38.18 o 
  -1   0  15        0.32      -39.91     60.81 o 
   1   0  15      290.34      252.10     60.63 o 
   3   0  15      272.45      220.31     41.33 o 
   5   0  15      324.18      299.03     47.01 o 
   7   0  15      369.35      360.59     66.06 o 
  -8   1  15        6.09       -1.24     68.63 o 
  -7   1  15       34.65       98.34     55.02 o 
  -6   1  15     3591.92     3411.59     62.63 o 
  -5   1  15       61.60      -35.91     47.35 o 
  -4   1  15     6817.98     6720.54    192.22 o 
  -3   1  15       31.67       62.57     32.91 o 
  -2   1  15       72.52       32.71     28.62 o 
  -1   1  15       18.40       62.43     26.31 o 
   0   1  15     8856.08     9174.87     47.95 o 
   1   1  15      499.12      568.72     28.12 o 
   2   1  15    14614.30    14331.36    306.63 o 
   3   1  15      116.26      114.12     30.37 o 
   4   1  15      261.62      336.74     32.22 o 
   5   1  15       18.04       25.36     34.90 o 
   6   1  15     3949.16     3764.26    118.49 o 
   7   1  15       63.07      120.87     44.93 o 
   8   1  15     3401.90     3347.50     58.26 o 
  -8   2  15     3957.53     3926.59     76.53 o 
  -7   2  15      123.44      160.64     59.28 o 
  -6   2  15     1236.51     1226.25    130.81 o 
  -5   2  15        2.90       52.37     42.64 o 
  -4   2  15     1673.22     1681.36     43.72 o 
  -3   2  15       11.45       29.16     29.08 o 
  -2   2  15    18631.33    18778.25    408.75 o 
  -1   2  15     1435.96     1459.05     34.85 o 
   0   2  15    10955.49    11029.40    193.51 o 
   1   2  15      114.72      131.61     33.91 o 
   2   2  15     4584.63     4719.69    130.59 o 
   3   2  15        9.04      -10.44     32.70 o 
   4   2  15    16064.37    15237.54    323.49 o 
   5   2  15     1324.84     1103.65     84.45 o 
   6   2  15     4202.71     4183.90     88.72 o 
   7   2  15       43.42      142.31     44.70 o 
   8   2  15      268.75      290.44     57.57 o 
  -8   3  15       33.11       72.67     60.80 o 
  -7   3  15       35.09       65.62     64.59 o 
  -6   3  15     1243.01     1290.44     61.00 o 
  -5   3  15       74.83       60.32     38.28 o 
  -4   3  15     1587.59     1648.07     55.44 o 
  -3   3  15      316.83      299.81     42.28 o 
  -2   3  15      139.01      128.05     27.03 o 
  -1   3  15      318.78      326.77     44.62 o 
   0   3  15     2991.58     2887.20     71.49 o 
   1   3  15      132.58      146.86     27.33 o 
   2   3  15     4151.89     4021.34    150.33 o 
   3   3  15      695.73      755.23     32.33 o 
   4   3  15      267.87      271.97     34.73 o 
   5   3  15       96.45       92.36     40.26 o 
   6   3  15     1497.38     1469.53     67.90 o 
   7   3  15      184.35      225.43     49.12 o 
   8   3  15     1047.05     1090.44     79.63 o 
  -8   4  15      671.13      607.86     64.12 o 
  -7   4  15       49.92       30.90     66.89 o 
  -6   4  15      360.84      397.88     51.24 o 
  -5   4  15        0.36       51.46     39.82 o 
  -4   4  15       98.51      217.22     38.02 o 
  -3   4  15      197.61      225.18     39.75 o 
  -2   4  15      845.40      852.79     40.81 o 
  -1   4  15      518.83      530.80     36.77 o 
   0   4  15     3570.49     3396.12    134.77 o 
   1   4  15      278.41      317.55     31.18 o 
   2   4  15      844.63      868.91     32.09 o 
   3   4  15      455.22      478.50     31.68 o 
   4   4  15     1957.69     1976.06     97.30 o 
   5   4  15      370.44      380.52     42.98 o 
   6   4  15      572.20      564.85     83.56 o 
   7   4  15        1.80       10.34     46.85 o 
   8   4  15        3.39       26.70     52.77 o 
  -7   5  15      186.09      252.87     56.55 o 
  -6   5  15     2808.06     2666.84    106.99 o 
  -5   5  15     1418.34     1415.94     62.64 o 
  -4   5  15     7324.59     7251.37    221.91 o 
  -3   5  15      843.81      883.20     75.69 o 
  -2   5  15      140.06      161.62     39.41 o 
  -1   5  15     1035.51     1003.56     37.21 o 
   0   5  15     8594.36     8180.67    265.64 o 
   1   5  15     3408.18     3274.17    111.32 o 
   2   5  15    11259.84    11240.19    324.06 o 
   3   5  15     1008.23     1058.29     51.87 o 
   4   5  15      399.68      438.84     39.93 o 
   5   5  15      110.59       90.87     41.45 o 
   6   5  15     3542.70     3524.56    190.70 o 
   7   5  15     1088.49     1104.78     92.06 o 
  -7   6  15      655.94      757.66     62.71 o 
  -6   6  15      404.90      351.66     55.81 o 
  -5   6  15       38.40       96.81     49.51 o 
  -4   6  15     1598.90     1589.08     58.99 o 
  -3   6  15     1728.26     1784.44     53.93 o 
  -2   6  15     5965.80     5731.84     99.83 o 
  -1   6  15     1197.01     1321.26    113.48 o 
   0   6  15     4052.29     3914.51    112.88 o 
   1   6  15      736.61      672.82     38.58 o 
   2   6  15     1855.93     1985.13     41.67 o 
   3   6  15     1348.46     1439.96     60.43 o 
   4   6  15     5603.39     5544.73    173.55 o 
   5   6  15     1889.03     1764.78     60.61 o 
   6   6  15      902.09      976.36     88.72 o 
   7   6  15      159.70      159.26     63.90 o 
  -7   7  15        0.35      111.55    130.04 o 
  -6   7  15      160.58      175.58     60.56 o 
  -5   7  15        2.35       39.50     51.46 o 
  -4   7  15       13.96       38.95     48.21 o 
  -3   7  15       24.24      139.07     46.12 o 
  -2   7  15      518.51      512.34     40.46 o 
  -1   7  15        2.87       28.12     38.85 o 
   0   7  15      409.34      470.83     52.12 o 
   1   7  15        1.14      -17.75     68.22 o 
   2   7  15        9.26       53.96     43.07 o 
   3   7  15       58.42      114.35     44.07 o 
   4   7  15      271.74      207.61     42.66 o 
   5   7  15       77.99      154.81     53.87 o 
   6   7  15      107.63      105.64     65.73 o 
  -6   8  15      337.85      319.85     67.60 o 
  -5   8  15        6.39       52.70     60.69 o 
  -4   8  15       37.78       81.63     55.02 o 
  -3   8  15     2193.35     2208.26     53.72 o 
  -2   8  15     2652.30     2717.70     98.78 o 
  -1   8  15     1753.79     1880.43     80.44 o 
   0   8  15     1201.64     1184.86     67.79 o 
   1   8  15       19.16        9.29     67.22 o 
   2   8  15        1.35       73.74     72.41 o 
   3   8  15     1667.30     1582.86     60.59 o 
   4   8  15     2387.57     2369.17     55.69 o 
   5   8  15      924.52      872.07     62.59 o 
   6   8  15      252.83      388.04     89.01 o 
  -5   9  15     2286.81     2238.45     62.02 o 
  -4   9  15     1877.04     1940.85     61.48 o 
  -3   9  15     1209.60     1268.11     55.09 o 
  -2   9  15        4.69       72.71     50.42 o 
  -1   9  15      778.11      810.71     54.25 o 
   0   9  15     2945.90     3084.70    156.16 o 
   1   9  15     4257.14     4286.04    179.54 o 
   2   9  15     2275.47     2286.13     54.13 o 
   3   9  15     1438.38     1487.05     57.92 o 
   4   9  15       10.53       21.18     51.77 o 
   5   9  15      299.05      232.00     56.78 o 
  -4  10  15      474.45      526.78     67.08 o 
  -3  10  15      572.89      583.77     57.24 o 
  -2  10  15      728.56      753.96     55.12 o 
  -1  10  15      857.68      818.97     54.53 o 
   0  10  15       25.68        8.87     52.69 o 
   1  10  15       44.31       57.78     47.21 o 
   2  10  15      681.17      697.34     58.78 o 
   3  10  15      475.78      416.64     86.86 o 
   4  10  15      818.03      854.64    114.46 o 
  -2  11  15       76.36       92.93     53.41 o 
  -1  11  15        8.31       21.56     57.61 o 
   0  11  15       18.45      101.12     58.91 o 
   1  11  15      541.34      547.25     95.18 o 
  -8   0  16      881.23      925.33     93.46 o 
  -6   0  16     3052.95     2945.65     93.37 o 
  -4   0  16    10855.65    11131.15    536.82 o 
  -2   0  16     5248.62     5072.99     69.20 o 
   0   0  16     4919.47     5102.98     48.15 o 
   2   0  16    15966.44    16240.47    632.56 o 
   4   0  16     9135.36     8367.67    444.22 o 
   6   0  16     1586.05     1682.34     63.47 o 
   8   0  16     5801.56     5782.78     91.53 o 
  -8   1  16     1044.34      998.52    126.79 o 
  -7   1  16        4.05       31.98     61.40 o 
  -6   1  16     2075.28     2126.68     54.57 o 
  -5   1  16      239.69      250.35     38.41 o 
  -4   1  16       94.74       91.02     40.96 o 
  -3   1  16      188.75      197.61     33.62 o 
  -2   1  16     4594.03     4689.49    113.58 o 
  -1   1  16        0.76       28.41     43.87 o 
   0   1  16     5616.81     5605.88     66.39 o 
   1   1  16      513.84      487.20     30.30 o 
   2   1  16        4.43       10.55     29.17 o 
   3   1  16        2.74       60.57     34.05 o 
   4   1  16     2966.74     2864.16     74.60 o 
   5   1  16       49.27       91.28     40.78 o 
   6   1  16     3698.69     3547.98    107.04 o 
   7   1  16      136.66       78.96     47.61 o 
   8   1  16       83.43      104.30     55.87 o 
  -8   2  16       66.08       41.58     70.03 o 
  -7   2  16       64.19       23.17     67.29 o 
  -6   2  16       87.12       18.47     57.25 o 
  -5   2  16       75.71       63.98     45.89 o 
  -4   2  16      309.76      246.68     41.31 o 
  -3   2  16        2.07       32.94     39.13 o 
  -2   2  16      276.03      316.28     32.76 o 
  -1   2  16      174.87      182.83     32.19 o 
   0   2  16       66.48      115.28     38.78 o 
   1   2  16      514.96      472.27     35.88 o 
   2   2  16      274.72      296.71     31.07 o 
   3   2  16       17.13      -16.99     34.17 o 
   4   2  16       90.19      112.08     37.01 o 
   5   2  16      132.47      133.90     34.03 o 
   6   2  16       56.50      107.22     45.29 o 
   7   2  16       63.81      132.03     46.10 o 
   8   2  16      165.26      148.81     55.94 o 
  -8   3  16     1587.62     1628.06     75.16 o 
  -7   3  16      363.41      455.84     65.23 o 
  -6   3  16     4191.23     4058.30    338.64 o 
  -5   3  16      169.81      172.51     46.57 o 
  -4   3  16       89.52       50.14     33.95 o 
  -3   3  16      598.54      626.86     41.38 o 
  -2   3  16    11735.47    12094.90    158.16 o 
  -1   3  16      286.51      285.78     52.56 o 
   0   3  16     8023.37     7773.71    103.57 o 
   1   3  16      864.93      790.65     59.38 o 
   2   3  16      570.30      673.33     70.21 o 
   3   3  16      875.16      851.54     49.33 o 
   4   3  16     5881.00     5745.30    235.21 o 
   5   3  16      724.03      785.18     42.64 o 
   6   3  16     7355.57     7231.24    247.56 o 
   7   3  16       75.99      112.83     52.57 o 
   8   3  16       86.80       91.14     70.79 o 
  -7   4  16        0.06      -11.68     55.33 o 
  -6   4  16     1756.58     1715.99     48.03 o 
  -5   4  16      293.77      336.93     67.77 o 
  -4   4  16     9194.72     8922.37    228.98 o 
  -3   4  16     1430.31     1477.86     89.89 o 
  -2   4  16     1009.63      923.25     33.59 o 
  -1   4  16      166.39      143.70     32.84 o 
   0   4  16     1258.46     1350.83     54.10 o 
   1   4  16     1147.43     1188.37     30.49 o 
   2   4  16    14989.37    14892.87    183.30 o 
   3   4  16     1260.04     1281.54     45.38 o 
   4   4  16     3066.12     3211.19    115.70 o 
   5   4  16      171.65      129.35     42.33 o 
   6   4  16     1317.30     1426.25     49.14 o 
   7   4  16      308.56      302.10     48.97 o 
  -7   5  16       52.95       51.82     70.62 o 
  -6   5  16       56.31      174.00     55.92 o 
  -5   5  16        7.10       -2.60     43.39 o 
  -4   5  16       91.26      109.81     44.56 o 
  -3   5  16        0.99       35.27     44.42 o 
  -2   5  16     1661.98     1707.75     67.43 o 
  -1   5  16        1.15       81.08     41.99 o 
   0   5  16      806.78      809.07     41.89 o 
   1   5  16      345.65      342.32     34.34 o 
   2   5  16       42.82       39.19     36.41 o 
   3   5  16       63.41       61.20     31.20 o 
   4   5  16      610.31      646.45     36.47 o 
   5   5  16       41.35       -4.33     43.96 o 
   6   5  16      345.75      380.60     50.75 o 
   7   5  16      141.13      178.37     59.11 o 
  -7   6  16        3.38       70.71     91.35 o 
  -6   6  16       33.23       27.67     66.20 o 
  -5   6  16      478.53      474.64     45.05 o 
  -4   6  16     2222.67     2310.68    120.49 o 
  -3   6  16     1381.97     1384.82     48.75 o 
  -2   6  16     1185.81     1222.24     45.70 o 
  -1   6  16      196.18      171.13     38.08 o 
   0   6  16      118.76       74.30     43.71 o 
   1   6  16      969.49      983.86     58.14 o 
   2   6  16     3659.66     3450.96     64.80 o 
   3   6  16      700.69      642.60     75.11 o 
   4   6  16     1550.65     1550.83     57.22 o 
   5   6  16        9.93       67.98     53.48 o 
   6   6  16       97.26      212.63     64.06 o 
  -6   7  16     1837.58     1596.18     59.18 o 
  -5   7  16      279.19      294.87     57.13 o 
  -4   7  16        1.10       31.55     56.46 o 
  -3   7  16      410.67      471.45     49.10 o 
  -2   7  16     5569.74     5569.56    143.17 o 
  -1   7  16     5071.83     4957.93     80.96 o 
   0   7  16     4933.98     4838.05    162.57 o 
   1   7  16      936.34      925.50     48.28 o 
   2   7  16       19.58        6.39     50.87 o 
   3   7  16      399.53      411.31     41.20 o 
   4   7  16     2279.83     2255.03     59.98 o 
   5   7  16     2644.98     2636.56     66.32 o 
   6   7  16     3755.32     3685.80    174.73 o 
  -5   8  16      715.77      723.91     60.36 o 
  -4   8  16     1493.77     1469.71     59.65 o 
  -3   8  16      783.96      878.32     48.62 o 
  -2   8  16      264.41      355.07     50.99 o 
  -1   8  16        0.76       81.11     47.01 o 
   0   8  16     1661.19     1673.13     41.70 o 
   1   8  16     1214.74     1158.91     49.47 o 
   2   8  16     2366.35     2370.27     54.82 o 
   3   8  16     1234.97     1321.34     53.95 o 
   4   8  16      315.91      265.07     54.44 o 
   5   8  16       57.61      135.63     62.13 o 
  -4   9  16       95.03      119.68     60.97 o 
  -3   9  16        8.98      -38.42     46.79 o 
  -2   9  16       86.29       42.36     78.78 o 
  -1   9  16      130.90       79.73     60.87 o 
   0   9  16      222.19      243.18     47.56 o 
   1   9  16        7.74       46.13     50.09 o 
   2   9  16      206.34      230.97     51.90 o 
   3   9  16      119.47      117.32     51.89 o 
   4   9  16       43.91      133.10     63.96 o 
  -3  10  16     1705.14     1690.97     65.30 o 
  -2  10  16      627.42      568.43     57.64 o 
  -1  10  16       17.11       -2.02     53.42 o 
   0  10  16      114.23      134.10     56.09 o 
   1  10  16     2175.05     2161.99     91.18 o 
   2  10  16      813.92      797.57     55.11 o 
   3  10  16     1624.13     1563.27     70.87 o 
  -7   0  17        7.19      -43.11     95.09 o 
  -5   0  17      196.18      241.80     80.82 o 
  -3   0  17      307.33      317.75     65.25 o 
  -1   0  17      111.79      125.31     38.17 o 
   1   0  17      320.04      254.38     45.93 o 
   3   0  17       47.41       53.24     52.37 o 
   5   0  17       36.56       11.05     58.86 o 
   7   0  17       12.25       46.53     68.31 o 
  -8   1  17     1006.48      970.64    168.12 o 
  -7   1  17        9.77        9.90     64.33 o 
  -6   1  17        0.54       17.70     48.42 o 
  -5   1  17       91.50       83.69     44.51 o 
  -4   1  17     6396.94     6484.60    142.11 o 
  -3   1  17      271.14      285.96     31.93 o 
  -2   1  17     6424.33     6315.60     67.71 o 
  -1   1  17      116.31      170.44     29.20 o 
   0   1  17        0.02       74.86     29.09 o 
   1   1  17       20.16       23.18     25.75 o 
   2   1  17     6835.24     6862.38    189.22 o 
   3   1  17      445.68      471.20     63.82 o 
   4   1  17     4776.17     4610.65    195.93 o 
   5   1  17       66.89       21.80     46.59 o 
   6   1  17      122.17      125.41     40.89 o 
   7   1  17      160.62      192.70     45.47 o 
  -8   2  17     1115.38     1098.59    142.91 o 
  -7   2  17      132.08      209.40     67.76 o 
  -6   2  17     6099.51     6118.96    465.96 o 
  -5   2  17      281.24      359.70     46.83 o 
  -4   2  17     1335.47     1335.40     40.89 o 
  -3   2  17        0.24       37.94     28.84 o 
  -2   2  17     4805.17     4923.24     74.29 o 
  -1   2  17      188.58      263.55     25.72 o 
   0   2  17    14492.90    14609.26    203.04 o 
   1   2  17      300.98      343.05     29.44 o 
   2   2  17     3946.49     3760.47     70.62 o 
   3   2  17       11.96      -21.93     53.03 o 
   4   2  17     2833.39     2832.70     40.79 o 
   5   2  17      122.65      138.07     42.50 o 
   6   2  17     7222.48     7123.75    208.97 o 
   7   2  17      246.49      242.82     48.54 o 
  -7   3  17       82.52      148.15     66.24 o 
  -6   3  17      106.88       66.52     60.06 o 
  -5   3  17        0.66      -17.55     51.58 o 
  -4   3  17     2262.43     2208.90     49.26 o 
  -3   3  17      281.41      360.25     41.08 o 
  -2   3  17     1702.29     1759.76     59.53 o 
  -1   3  17      269.39      228.24     31.57 o 
   0   3  17      426.77      390.14     37.81 o 
   1   3  17      129.64      102.09     32.15 o 
   2   3  17     2990.92     3050.36     90.30 o 
   3   3  17      162.22      154.26     33.15 o 
   4   3  17     1759.85     1820.93     68.41 o 
   5   3  17      200.37      208.98     51.84 o 
   6   3  17        0.22       55.64     47.06 o 
   7   3  17        4.58       70.44     55.56 o 
  -7   4  17      274.56      344.48     85.50 o 
  -6   4  17      958.75     1043.57     52.85 o 
  -5   4  17      161.84      156.25     48.61 o 
  -4   4  17      875.77      854.46     48.59 o 
  -3   4  17      132.79      129.42     38.70 o 
  -2   4  17      275.22      241.40     43.37 o 
  -1   4  17      397.00      379.49     32.72 o 
   0   4  17     1664.35     1604.39     77.99 o 
   1   4  17      444.95      428.95     29.66 o 
   2   4  17     1030.21     1008.43     36.98 o 
   3   4  17      162.55      166.88     31.76 o 
   4   4  17      112.06      107.71     35.97 o 
   5   4  17      593.16      551.32     38.62 o 
   6   4  17     1039.67     1007.89     52.54 o 
   7   4  17       35.24       64.27     53.69 o 
  -7   5  17      120.70      143.32     64.04 o 
  -6   5  17       41.81       21.52     48.04 o 
  -5   5  17      780.63      882.59     54.66 o 
  -4   5  17     3145.56     3141.83     86.23 o 
  -3   5  17     1104.11     1082.91     41.37 o 
  -2   5  17     9904.45     9865.03    304.04 o 
  -1   5  17      807.78      722.01     38.75 o 
   0   5  17      309.52      236.80     45.27 o 
   1   5  17      663.41      626.42     33.98 o 
   2   5  17     6816.80     6848.66    157.88 o 
   3   5  17     2450.14     2601.82     73.15 o 
   4   5  17     4916.74     4863.32    162.02 o 
   5   5  17      330.80      334.70     47.37 o 
   6   5  17      152.85      183.03     46.72 o 
  -6   6  17     2448.59     2312.82     59.29 o 
  -5   6  17      711.29      746.16     57.48 o 
  -4   6  17      207.29      245.78     48.31 o 
  -3   6  17        1.95       50.36     48.01 o 
  -2   6  17     2400.56     2362.75     82.91 o 
  -1   6  17     1604.25     1750.53    106.46 o 
   0   6  17     6321.79     6179.29    133.04 o 
   1   6  17     1013.97      972.47     38.29 o 
   2   6  17     1186.83     1204.34     47.03 o 
   3   6  17      127.41       88.83     47.98 o 
   4   6  17     1605.40     1584.87     53.27 o 
   5   6  17      605.74      612.69     58.40 o 
   6   6  17     2975.80     3104.05    197.53 o 
  -6   7  17      226.11      289.17     69.18 o 
  -5   7  17       13.88        5.67     51.56 o 
  -4   7  17      132.55      146.03     45.23 o 
  -3   7  17        1.80      103.58     56.56 o 
  -2   7  17       13.33       66.75     49.80 o 
  -1   7  17       11.77       64.50     47.36 o 
   0   7  17      278.31      243.95     52.34 o 
   1   7  17        4.04       34.29     45.81 o 
   2   7  17       70.54       74.60     38.68 o 
   3   7  17        3.29       13.06     50.91 o 
   4   7  17       21.71       43.93     47.53 o 
   5   7  17       31.92       32.35     54.16 o 
  -5   8  17      592.12      645.88     64.70 o 
  -4   8  17      370.34      392.07     57.85 o 
  -3   8  17        1.25       -0.74     56.35 o 
  -2   8  17      171.96      159.71     46.72 o 
  -1   8  17     1367.12     1368.04     50.13 o 
   0   8  17     1783.19     1737.12     51.84 o 
   1   8  17     1660.40     1693.08    129.86 o 
   2   8  17      871.54      912.44    117.74 o 
   3   8  17        4.27      -41.56     56.62 o 
   4   8  17       62.91      188.52     49.66 o 
   5   8  17     1183.81     1089.87     66.55 o 
  -4   9  17     1616.07     1595.23     61.17 o 
  -3   9  17     2432.61     2477.78     63.38 o 
  -2   9  17     1166.17     1143.81     51.54 o 
  -1   9  17      650.40      659.80     72.29 o 
   0   9  17       21.64       71.10     48.81 o 
   1   9  17      665.42      740.83     93.73 o 
   2   9  17     2635.10     2582.45     57.65 o 
   3   9  17     3166.93     3089.64     67.42 o 
  -2  10  17      494.51      460.90     70.38 o 
  -1  10  17      749.06      781.38     58.75 o 
   0  10  17      458.41      418.60     60.06 o 
   1  10  17      682.38      830.86     52.56 o 
  -6   0  18      567.54      563.00     93.26 o 
  -4   0  18     4139.21     4240.98     58.41 o 
  -2   0  18    15447.28    15248.86    142.37 o 
   0   0  18     2454.49     2501.11     53.03 o 
   2   0  18     4896.17     5149.47     98.58 o 
   4   0  18    11450.38    10822.17    524.49 o 
   6   0  18     1755.88     1755.47    113.10 o 
  -7   1  18        0.47      -11.98     89.14 o 
  -6   1  18     1765.83     1789.03    177.26 o 
  -5   1  18       35.70       84.25     42.77 o 
  -4   1  18     2033.03     2018.29     44.64 o 
  -3   1  18      332.64      346.95     36.72 o 
  -2   1  18      145.08      213.56     56.69 o 
  -1   1  18       10.37       29.19     33.67 o 
   0   1  18     5018.90     5219.85    108.38 o 
   1   1  18        1.34      -18.97     42.16 o 
   2   1  18     4550.70     4522.15     55.72 o 
   3   1  18      302.03      325.01     65.20 o 
   4   1  18      114.26      177.83     40.23 o 
   5   1  18       40.21       37.71     37.42 o 
   6   1  18     1880.93     1871.99     52.42 o 
   7   1  18       44.12       82.88     50.43 o 
  -7   2  18        5.35       23.42     83.47 o 
  -6   2  18      149.77      163.31     58.29 o 
  -5   2  18      252.82      292.92     37.70 o 
  -4   2  18       67.21      123.90     46.94 o 
  -3   2  18       14.22       -1.36     35.87 o 
  -2   2  18      279.91      306.09     41.35 o 
  -1   2  18        2.96       12.36     35.32 o 
   0   2  18     1144.67     1168.72     33.63 o 
   1   2  18      476.71      448.78     38.71 o 
   2   2  18        0.67       27.46     32.06 o 
   3   2  18      212.18      194.31     34.68 o 
   4   2  18      415.76      451.81     43.56 o 
   5   2  18       26.47        6.95     40.02 o 
   6   2  18      101.92      166.84     44.09 o 
   7   2  18       67.11       20.77     53.53 o 
  -7   3  18      176.65      209.31     73.11 o 
  -6   3  18     3172.17     3211.20     70.86 o 
  -5   3  18      326.56      358.17     49.79 o 
  -4   3  18     3340.38     3441.96     80.03 o 
  -3   3  18      262.59      203.25     38.21 o 
  -2   3  18      121.94      137.47     29.69 o 
  -1   3  18     1902.50     1981.77     54.56 o 
   0   3  18    12257.20    12150.74    387.68 o 
   1   3  18      194.62      199.22     28.20 o 
   2   3  18     6755.10     6726.06    111.51 o 
   3   3  18       63.63       65.25     37.44 o 
   4   3  18       98.19      136.20     53.94 o 
   5   3  18      137.53       82.40     43.42 o 
   6   3  18     2926.28     3070.89    171.04 o 
   7   3  18      363.74      421.30     56.59 o 
  -7   4  18      226.90      333.32     72.98 o 
  -6   4  18      410.37      408.48     49.46 o 
  -5   4  18       14.39       25.35     50.36 o 
  -4   4  18     3085.40     3033.47     45.37 o 
  -3   4  18      876.91      873.66     39.33 o 
  -2   4  18     7714.41     7793.37    183.87 o 
  -1   4  18     1369.75     1385.93     43.83 o 
   0   4  18     1111.58     1213.89     57.54 o 
   1   4  18       15.03       24.08     42.70 o 
   2   4  18     3418.63     3464.32     39.37 o 
   3   4  18      634.57      678.23     41.62 o 
   4   4  18     7086.82     7068.43    278.21 o 
   5   4  18      563.72      536.03     46.99 o 
   6   4  18      720.27      664.54     49.53 o 
  -6   5  18      510.19      516.35     60.35 o 
  -5   5  18       67.38      101.82     45.55 o 
  -4   5  18       53.96      189.03     49.36 o 
  -3   5  18       15.48      104.79     46.29 o 
  -2   5  18      404.07      447.41     39.67 o 
  -1   5  18       23.52       22.77     45.63 o 
   0   5  18     1292.60     1312.15     78.10 o 
   1   5  18       50.27       62.23     43.89 o 
   2   5  18      239.02      294.96     39.41 o 
   3   5  18      168.11      209.76     36.89 o 
   4   5  18      293.39      281.83     41.25 o 
   5   5  18       28.90      128.25     68.23 o 
   6   5  18      423.44      439.24     61.35 o 
  -6   6  18      333.75      408.07     65.18 o 
  -5   6  18       10.14       88.32     51.92 o 
  -4   6  18      184.74      207.53     50.39 o 
  -3   6  18     1014.19     1098.08    113.00 o 
  -2   6  18     1559.42     1524.05     68.66 o 
  -1   6  18      593.90      554.86     40.58 o 
   0   6  18      967.46      888.94     47.32 o 
   1   6  18        7.80       -5.52     46.72 o 
   2   6  18      249.99      291.74     41.15 o 
   3   6  18      842.15      759.71     66.18 o 
   4   6  18     2458.88     2430.27    161.19 o 
   5   6  18      238.13      216.76     53.44 o 
  -5   7  18     1988.29     1960.71     80.51 o 
  -4   7  18     2025.51     2086.67     57.91 o 
  -3   7  18      151.05      221.65     53.78 o 
  -2   7  18       16.41      -31.63     49.85 o 
  -1   7  18      648.97      768.03    121.98 o 
   0   7  18     4203.71     4063.00     77.70 o 
   1   7  18     3586.41     3467.86    192.24 o 
   2   7  18     4177.55     4248.07    121.97 o 
   3   7  18      466.80      393.42     50.25 o 
   4   7  18      121.23      195.11     59.07 o 
   5   7  18      369.90      361.54     67.72 o 
  -4   8  18      843.80      772.03     65.70 o 
  -3   8  18      753.02      736.19     47.55 o 
  -2   8  18     1498.70     1548.35     52.46 o 
  -1   8  18      670.26      755.42     56.66 o 
   0   8  18       92.36      124.15     52.18 o 
   1   8  18        0.12       47.69     47.84 o 
   2   8  18      985.76     1024.34     54.97 o 
   3   8  18      938.22      918.06     51.87 o 
   4   8  18     1763.96     1922.35    217.47 o 
  -3   9  18       33.97       49.63     58.43 o 
  -2   9  18       74.69      110.78     61.48 o 
  -1   9  18        2.32       92.93     55.16 o 
   0   9  18       79.66       -4.48     59.09 o 
   1   9  18       75.49       52.78     49.69 o 
   2   9  18       89.47       75.58     54.91 o 
   3   9  18       29.89       50.23     50.01 o 
  -7   0  19       69.32      115.25    108.09 o 
  -5   0  19       28.94      123.80     85.90 o 
  -3   0  19       40.60       78.62     39.60 o 
  -1   0  19      212.13      250.14     82.65 o 
   1   0  19       54.77      111.54     43.13 o 
   3   0  19      126.97      129.96     67.22 o 
   5   0  19      154.62      246.16     67.32 o 
   7   0  19       53.55      118.52     79.11 o 
  -7   1  19       31.22       66.92     59.74 o 
  -6   1  19     1413.39     1393.07    171.45 o 
  -5   1  19       68.13        0.84     43.43 o 
  -4   1  19      100.77      120.76     43.49 o 
  -3   1  19      290.48      311.32     51.57 o 
  -2   1  19     7757.93     8192.75     48.47 o 
  -1   1  19       47.44       47.86     29.28 o 
   0   1  19     5122.45     5181.64    109.80 o 
   1   1  19      109.59      104.17     32.79 o 
   2   1  19       31.15       24.79     33.77 o 
   3   1  19      149.97      209.04     40.64 o 
   4   1  19     4987.67     4927.25    147.65 o 
   5   1  19       65.04       17.61     46.32 o 
   6   1  19     2840.44     2687.58     94.11 o 
   7   1  19       52.11       54.96     56.81 o 
  -7   2  19        0.43       -6.98     71.56 o 
  -6   2  19     2135.31     2028.40     73.47 o 
  -5   2  19      325.39      330.06     51.73 o 
  -4   2  19     8435.48     8490.19     94.33 o 
  -3   2  19       19.61       37.28     33.63 o 
  -2   2  19      555.81      571.81     35.24 o 
  -1   2  19      172.28      217.44     50.98 o 
   0   2  19     5594.05     5672.62    104.33 o 
   1   2  19      949.54      983.95     41.41 o 
   2   2  19     9649.97     9742.57    185.27 o 
   3   2  19      146.20      148.01     36.20 o 
   4   2  19     2028.04     1942.91     68.50 o 
   5   2  19       11.92        1.29     43.15 o 
   6   2  19     1977.46     2037.90     88.56 o 
  -7   3  19       38.68       91.43     78.03 o 
  -6   3  19      408.41      429.79     57.19 o 
  -5   3  19       66.10       65.73     44.33 o 
  -4   3  19      511.61      470.91     50.16 o 
  -3   3  19        4.81       69.01     44.71 o 
  -2   3  19     2071.03     2204.69     67.97 o 
  -1   3  19      245.07      277.61     36.17 o 
   0   3  19      933.80      954.99     34.81 o 
   1   3  19      229.42      251.13     38.83 o 
   2   3  19      645.81      670.95     35.43 o 
   3   3  19        4.40       31.52     36.82 o 
   4   3  19     1735.03     1630.56     41.86 o 
   5   3  19       76.11       59.66     44.02 o 
   6   3  19      432.31      436.82     51.25 o 
  -6   4  19        4.17        7.99     59.09 o 
  -5   4  19      316.81      380.84     42.72 o 
  -4   4  19     1468.05     1446.28     51.19 o 
  -3   4  19        9.33       -8.07     45.11 o 
  -2   4  19      275.10      259.26     39.95 o 
  -1   4  19      240.23      241.87     45.87 o 
   0   4  19      120.03      177.85     58.88 o 
   1   4  19      602.19      578.71     52.16 o 
   2   4  19     1307.43     1307.27     37.66 o 
   3   4  19       20.24       54.51     37.12 o 
   4   4  19      666.55      703.34     38.98 o 
   5   4  19      110.94      140.98     43.44 o 
   6   4  19       85.58      158.22     52.72 o 
  -6   5  19     1800.87     1712.82     57.28 o 
  -5   5  19      115.26      190.26     58.61 o 
  -4   5  19      222.54      254.84     49.06 o 
  -3   5  19      917.78      904.82    111.50 o 
  -2   5  19     3772.68     3946.37    250.34 o 
  -1   5  19     1738.29     1704.88     51.09 o 
   0   5  19     4934.23     4782.78    222.88 o 
   1   5  19      273.03      305.70     36.90 o 
   2   5  19       25.94       71.25     41.35 o 
   3   5  19      583.55      523.40     39.25 o 
   4   5  19     4422.86     4526.67    153.80 o 
   5   5  19     1261.99     1173.81     52.49 o 
   6   5  19     2347.67     2087.43    104.74 o 
  -5   6  19      347.17      318.48     60.98 o 
  -4   6  19     3193.97     2928.00     59.51 o 
  -3   6  19     1083.28     1080.93     89.41 o 
  -2   6  19       45.25       86.15     49.79 o 
  -1   6  19       23.36       49.68     50.32 o 
   0   6  19     2591.50     2621.71     55.24 o 
   1   6  19     1512.22     1487.52    151.34 o 
   2   6  19     2942.28     2999.54    234.56 o 
   3   6  19      894.20      941.96     52.52 o 
   4   6  19      421.13      494.83     60.24 o 
   5   6  19        0.22       48.03     63.23 o 
  -4   7  19      140.14      167.60     52.51 o 
  -3   7  19        5.31       19.55     50.36 o 
  -2   7  19      235.74      184.24     53.18 o 
  -1   7  19        3.86       24.84     46.89 o 
   0   7  19        1.04       70.45     50.70 o 
   1   7  19       12.51       44.39     46.60 o 
   2   7  19      248.31      264.25     43.82 o 
   3   7  19        0.36      -53.89     83.45 o 
   4   7  19      117.61      135.25     49.38 o 
  -3   8  19      968.71      898.53     64.62 o 
  -2   8  19      694.20      724.86     52.82 o 
  -1   8  19       17.59       55.20     48.25 o 
   0   8  19      430.94      453.37     44.87 o 
   1   8  19     1154.33     1199.37     68.12 o 
   2   8  19      702.04      697.36     58.97 o 
   3   8  19      947.40      983.60     98.76 o 
  -2   9  19     1567.33     1411.67     58.80 o 
  -1   9  19     2438.58     2464.83     56.74 o 
   0   9  19      952.91      920.20     49.51 o 
   1   9  19      366.27      433.64     78.09 o 
  -6   0  20     4286.01     4497.86    114.34 o 
  -4   0  20      369.35      486.61     59.84 o 
  -2   0  20     5230.92     5611.00    152.38 o 
   0   0  20    15351.59    15893.30    261.09 o 
   2   0  20      370.41      339.79     43.71 o 
   4   0  20     4166.64     4369.93    160.49 o 
   6   0  20     4526.62     4266.22     99.41 o 
  -6   1  20      118.27      185.26     58.41 o 
  -5   1  20       24.47       61.80     56.29 o 
  -4   1  20     3390.91     3384.55     56.63 o 
  -3   1  20        7.56       17.79     39.14 o 
  -2   1  20     1843.70     1877.58     72.98 o 
  -1   1  20      148.75      174.00     31.02 o 
   0   1  20      388.41      505.03     44.14 o 
   1   1  20       24.86       49.43     33.28 o 
   2   1  20     4724.73     4838.68    115.10 o 
   3   1  20       27.94       37.88     34.86 o 
   4   1  20     2182.88     2125.87    129.96 o 
   5   1  20      179.68      217.07     46.97 o 
   6   1  20       97.79      108.67     73.89 o 
  -6   2  20      125.23       70.38     71.52 o 
  -5   2  20        0.07       39.71     53.25 o 
  -4   2  20      238.26      192.91     48.93 o 
  -3   2  20      534.46      498.51     34.66 o 
  -2   2  20      139.46      168.54     50.18 o 
  -1   2  20       19.94        0.06     31.59 o 
   0   2  20      617.39      709.92     43.00 o 
   1   2  20       31.58       67.66     35.29 o 
   2   2  20      241.78      293.68     35.13 o 
   3   2  20      173.79      135.10     42.91 o 
   4   2  20       20.66       82.61     41.01 o 
   5   2  20      141.47      174.82     46.41 o 
   6   2  20      296.48      292.42     51.62 o 
  -6   3  20      133.27      198.22     74.78 o 
  -5   3  20      241.98      305.86     53.04 o 
  -4   3  20     3823.69     3742.56     93.15 o 
  -3   3  20      372.17      432.33     47.08 o 
  -2   3  20     3591.01     3596.64    141.10 o 
  -1   3  20        0.67        4.57     34.33 o 
   0   3  20      150.87      248.65     35.43 o 
   1   3  20      561.41      610.25     38.77 o 
   2   3  20     6791.10     6764.31    176.43 o 
   3   3  20      593.96      601.47     40.73 o 
   4   3  20     3374.69     3362.51     66.99 o 
   5   3  20       31.55       71.44     44.80 o 
   6   3  20       85.57      177.69     53.32 o 
  -6   4  20     1752.81     1746.60     66.98 o 
  -5   4  20      293.88      360.78     58.20 o 
  -4   4  20      648.58      653.26     54.29 o 
  -3   4  20       94.54      174.67     75.48 o 
  -2   4  20     4389.31     4445.74    167.88 o 
  -1   4  20      652.56      803.22     58.78 o 
   0   4  20     6402.43     6665.58     91.33 o 
   1   4  20      844.43      914.85     42.89 o 
   2   4  20      293.19      339.50     36.91 o 
   3   4  20        0.96       89.63     45.68 o 
   4   4  20     1881.78     1925.45     49.21 o 
   5   4  20      564.89      604.71     51.67 o 
  -5   5  20        2.57       56.93     51.79 o 
  -4   5  20      643.47      641.18     56.94 o 
  -3   5  20      298.57      274.27     44.69 o 
  -2   5  20       34.50       17.30     44.31 o 
  -1   5  20       66.63       53.29     40.38 o 
   0   5  20      364.25      338.38     57.97 o 
   1   5  20        2.49      -28.34     41.91 o 
   2   5  20      568.24      563.97     36.78 o 
   3   5  20      130.97      153.29     45.24 o 
   4   5  20       80.33      132.68     45.13 o 
   5   5  20       58.97       74.82     50.57 o 
  -4   6  20      501.31      498.91     57.75 o 
  -3   6  20       10.82       16.71     49.80 o 
  -2   6  20      226.87      361.31     67.63 o 
  -1   6  20      779.07      820.58     61.10 o 
   0   6  20     1351.02     1392.86     60.52 o 
   1   6  20      403.86      409.77     51.49 o 
   2   6  20      226.30      159.41     47.47 o 
   3   6  20       19.16      109.51     49.81 o 
   4   6  20       15.36       62.60     49.87 o 
  -4   7  20     1693.82     1665.98    114.54 o 
  -3   7  20     1614.73     1820.29     76.56 o 
  -2   7  20     1660.22     1633.28     99.37 o 
  -1   7  20      237.82      284.43     50.27 o 
   0   7  20       24.23       44.80     49.16 o 
   1   7  20      922.97     1058.15     52.14 o 
   2   7  20     3309.54     3308.66    107.25 o 
   3   7  20     2085.04     2028.60    161.47 o 
  -2   8  20      888.39      774.81     66.56 o 
  -1   8  20      888.69      966.58     79.43 o 
   0   8  20     1255.84     1169.50     57.05 o 
   1   8  20      651.36      897.33     57.98 o 
   2   8  20        4.53       25.29     74.04 o 
  -5   0  21      345.36      306.72     73.90 o 
  -3   0  21       59.26       61.69     52.88 o 
  -1   0  21        5.91       61.94     44.02 o 
   1   0  21      348.00      324.35     67.44 o 
   3   0  21      109.81      111.05     59.13 o 
   5   0  21      250.11      293.34     74.31 o 
  -6   1  21     1915.25     1844.13    214.82 o 
  -5   1  21        0.48       24.07     48.05 o 
  -4   1  21     1510.90     1507.73     56.90 o 
  -3   1  21        7.28       -0.62     44.79 o 
  -2   1  21      291.89      291.10     33.69 o 
  -1   1  21      440.64      525.12     42.93 o 
   0   1  21     5692.43     5886.17    136.91 o 
   1   1  21        5.70        0.54     36.61 o 
   2   1  21     3740.94     3754.54    130.04 o 
   3   1  21      145.49      171.70     39.58 o 
   4   1  21      415.06      377.34     43.77 o 
   5   1  21       10.72       50.86     49.33 o 
  -6   2  21      104.06      157.35     76.58 o 
  -5   2  21       37.95       27.30     50.67 o 
  -4   2  21     2302.25     2431.50     56.74 o 
  -3   2  21      477.87      531.09     42.75 o 
  -2   2  21     8312.97     8293.62    152.28 o 
  -1   2  21       59.92      150.73     36.27 o 
   0   2  21      598.54      572.50     47.77 o 
   1   2  21        3.86      -11.69     33.96 o 
   2   2  21     5911.03     5784.56    245.87 o 
   3   2  21      282.50      273.67     51.99 o 
   4   2  21     6043.24     5955.82    235.65 o 
   5   2  21      306.64      329.81     56.78 o 
  -5   3  21       48.09        3.63     61.13 o 
  -4   3  21      382.02      469.26     54.84 o 
  -3   3  21      222.57      193.24     50.02 o 
  -2   3  21      386.19      428.50     40.61 o 
  -1   3  21        7.63       48.54     43.71 o 
   0   3  21     1948.74     1955.98     37.58 o 
   1   3  21      118.67      164.51     34.27 o 
   2   3  21      790.91      786.99     42.52 o 
   3   3  21      159.45      186.57     46.56 o 
   4   3  21      270.92      221.84     54.37 o 
   5   3  21       13.66       63.06     51.92 o 
  -5   4  21       31.49      -48.42     80.29 o 
  -4   4  21        1.30      -32.42     59.61 o 
  -3   4  21      237.70      317.73     56.24 o 
  -2   4  21      842.16      794.04     72.96 o 
  -1   4  21        4.42       19.25     39.50 o 
   0   4  21      394.81      331.02     39.84 o 
   1   4  21      168.43      183.95     38.77 o 
   2   4  21      237.50      310.31     60.39 o 
   3   4  21      200.30      200.06     39.65 o 
   4   4  21      774.48      797.70     50.95 o 
   5   4  21       22.85       12.50     54.21 o 
  -4   5  21     1234.25     1235.78     60.62 o 
  -3   5  21       56.78       14.85     55.89 o 
  -2   5  21       94.84      164.84     63.15 o 
  -1   5  21      937.26     1005.36    105.18 o 
   0   5  21     3880.02     3931.16    114.40 o 
   1   5  21     1319.74     1353.80     44.68 o 
   2   5  21     3615.81     3590.49     96.02 o 
   3   5  21       40.25       97.06     41.48 o 
   4   5  21      208.66      287.91     55.16 o 
  -4   6  21     1066.85      920.56     64.88 o 
  -3   6  21      530.38      551.17     51.05 o 
  -2   6  21     2344.24     2352.46     60.35 o 
  -1   6  21      885.62      993.04     57.87 o 
   0   6  21      109.18      165.63     54.67 o 
   1   6  21       35.72       39.24     45.43 o 
   2   6  21     2111.17     1936.55     62.18 o 
   3   6  21     1003.66     1077.81     50.52 o 
  -3   7  21       30.44      112.14     79.75 o 
  -2   7  21      219.58      278.04     52.44 o 
  -1   7  21       20.18       37.86     51.09 o 
   0   7  21      279.75      292.32     53.96 o 
   1   7  21        6.17       24.01     58.23 o 
   2   7  21       29.41        3.06     64.43 o 
  -4   0  22     4381.96     4513.74    346.29 o 
  -2   0  22      198.86      198.54     53.24 o 
   0   0  22     4075.70     4366.67    242.61 o 
   2   0  22     7550.21     7639.64     68.72 o 
   4   0  22      476.66      288.42     61.02 o 
  -5   1  22       63.29       26.91     44.96 o 
  -4   1  22      211.10      253.72     53.11 o 
  -3   1  22      219.83      172.25     37.98 o 
  -2   1  22     3632.65     3761.05     79.06 o 
  -1   1  22       95.49       44.62     40.09 o 
   0   1  22     1063.58     1132.45     37.78 o 
   1   1  22      217.92      215.80     34.72 o 
   2   1  22      426.97      490.24     42.22 o 
   3   1  22        0.18       55.13     38.13 o 
   4   1  22     2445.10     2299.53     59.41 o 
   5   1  22       11.15      -30.06     53.91 o 
  -5   2  22       61.76       72.16     61.83 o 
  -4   2  22      190.24      207.15     54.90 o 
  -3   2  22       11.41      -40.84     45.43 o 
  -2   2  22       38.81       16.62     41.95 o 
  -1   2  22      384.56      433.36     70.76 o 
   0   2  22       69.16      138.22     34.78 o 
   1   2  22       73.20       84.10     41.93 o 
   2   2  22      164.85      221.27     39.98 o 
   3   2  22       63.17      154.72     53.09 o 
   4   2  22       47.18      -37.52     50.90 o 
   5   2  22      125.41      136.78     56.42 o 
  -5   3  22       39.83      171.47     57.66 o 
  -4   3  22      406.60      380.94     68.88 o 
  -3   3  22       77.87      126.59     61.99 o 
  -2   3  22     3468.57     3450.09    123.41 o 
  -1   3  22      617.48      711.04     39.96 o 
   0   3  22     1982.97     2053.69     74.09 o 
   1   3  22        3.60       21.04     51.05 o 
   2   3  22       80.21      121.63     45.36 o 
   3   3  22      723.11      691.26     48.86 o 
   4   3  22     3621.94     3546.71     65.67 o 
  -4   4  22     2118.09     2034.37     77.61 o 
  -3   4  22      368.23      380.47     46.22 o 
  -2   4  22      154.05      236.68     59.63 o 
  -1   4  22        0.83      -49.21     49.21 o 
   0   4  22     3135.50     3116.41    103.16 o 
   1   4  22      732.29      745.25     46.96 o 
   2   4  22     4826.22     4997.56    169.31 o 
   3   4  22      560.64      557.84     49.87 o 
   4   4  22      106.52      185.38     52.65 o 
  -4   5  22      206.97      316.22     83.03 o 
  -3   5  22        0.01       43.58     58.39 o 
  -2   5  22      669.31      643.42     50.50 o 
  -1   5  22      186.37      193.15     48.83 o 
   0   5  22       57.63       22.57     53.21 o 
   1   5  22      111.91       60.81     44.29 o 
   2   5  22      245.81      257.42     50.14 o 
   3   5  22        3.46       55.01     43.11 o 
  -3   6  22      106.06       90.16     65.80 o 
  -2   6  22      302.18      320.52     48.37 o 
  -1   6  22      135.60      122.40     47.74 o 
   0   6  22      221.25      177.10     60.97 o 
   1   6  22      432.44      460.70     49.40 o 
   2   6  22      908.31      861.34     60.98 o 
  -1   7  22     1117.98     1191.30     73.34 o 
   0   7  22      563.75      572.28     54.17 o 
  -3   0  23      396.52      406.75     67.89 o 
  -1   0  23       35.06       64.60     56.56 o 
   1   0  23      130.17      216.52     71.12 o 
   3   0  23      126.98       70.93     66.74 o 
  -4   1  23     1999.23     2183.73     51.28 o 
  -3   1  23        1.65       32.64     46.12 o 
  -2   1  23     1580.29     1641.63     49.51 o 
  -1   1  23       11.70       30.82     44.22 o 
   0   1  23      473.51      531.66     37.39 o 
   1   1  23      151.85      107.61     41.92 o 
   2   1  23     3245.71     3321.09     74.26 o 
   3   1  23       49.37      133.77     50.11 o 
   4   1  23     1200.07     1114.20     55.42 o 
  -4   2  23       40.28       37.62     52.59 o 
  -3   2  23       15.50        2.46     43.83 o 
  -2   2  23     2555.00     2738.82    139.61 o 
  -1   2  23      160.14      187.85     40.93 o 
   0   2  23     5825.05     5952.13    196.42 o 
   1   2  23      100.99       66.71     42.40 o 
   2   2  23      176.14      273.16     60.47 o 
   3   2  23       16.78       34.22     44.25 o 
   4   2  23     3280.59     3191.99    143.61 o 
  -4   3  23      908.26      993.69    109.95 o 
  -3   3  23       62.77       99.71     58.54 o 
  -2   3  23      276.25      278.86     44.26 o 
  -1   3  23      298.50      279.36     43.08 o 
   0   3  23      437.66      441.52     48.73 o 
   1   3  23        3.79       33.57     41.96 o 
   2   3  23     1370.78     1411.60     64.97 o 
   3   3  23      170.12      232.19     50.07 o 
  -3   4  23       87.56       57.81     47.41 o 
  -2   4  23       70.49       82.63     57.85 o 
  -1   4  23      171.04      244.63     57.74 o 
   0   4  23      560.17      620.77     43.13 o 
   1   4  23        0.02       -3.54     46.21 o 
   2   4  23      117.95      147.20     44.59 o 
   3   4  23       93.24      190.77     62.54 o 
  -2   5  23     1171.41     1186.84     58.03 o 
  -1   5  23       26.67        9.03     51.55 o 
   0   5  23      591.20      585.70     59.13 o 
   1   5  23      542.85      667.76     45.61 o 
   2   5  23     2548.40     2592.23     81.98 o 
   0   6  23     1750.70     1825.32    142.04 o 
  -2   0  24     3128.30     3424.46     94.55 o 
   0   0  24      294.38      321.16     69.15 o 
   2   0  24     2864.18     2844.89     83.48 o 
  -3   1  24       50.46      101.53     43.19 o 
  -2   1  24      196.80      224.67     43.02 o 
  -1   1  24       45.19       25.79     47.33 o 
   0   1  24     2325.66     2342.64     74.12 o 
   1   1  24       28.13       57.20     41.93 o 
   2   1  24      777.62      805.15     55.28 o 
   3   1  24      213.09      205.46     44.52 o 
  -3   2  24       37.84      102.69     53.86 o 
  -2   2  24       82.16      130.10     45.60 o 
  -1   2  24       16.63       33.87     49.71 o 
   0   2  24       96.93      104.49     54.22 o 
   1   2  24      279.88      301.35     43.36 o 
   2   2  24       44.32       55.26     43.45 o 
   3   2  24       26.79       73.59     60.24 o 
  -2   3  24      284.46      331.06     64.20 o 
  -1   3  24      307.56      339.54     45.48 o 
   0   3  24     3316.45     3312.61    109.22 o 
   1   3  24      177.79      211.20     45.96 o 
   2   3  24     1280.60     1321.83     53.08 o 
  -2   4  24     1660.59     1656.11     69.17 o 
  -1   4  24      329.14      344.00     62.60 o 
   0   4  24       22.62       35.79     50.68 o 
   1   4  24       14.90       34.11     48.04 o 
  -1   0  25      203.12      157.86     64.22 o 
   1   0  25        0.87       35.72     61.09 o 
  -2   1  25     1956.57     2047.84     53.71 o 
  -1   1  25        3.42       66.13     47.22 o 
   0   1  25      733.59      783.32     77.04 o 
   1   1  25       12.63      -53.41     53.41 o 
  -1   2  25        0.46       97.93     46.93 o 
   0   2  25     1966.42     2069.89     53.93 o 
   1   2  25      274.67      428.67     50.39 o 
                                                 
